# Supplementary material for: Estimating the monthly pan evaporation with limited climatic data in dryland based on the extended long short-term memory model enhanced with meta-heuristic algorithms
Source: Sci Rep. 2023 Apr 12;13:5960. doi: 10.1038/s41598-023-32838-4 (PMC10097824; doi:10.1038/s41598-023-32838-4)
Supplement: Supplementary file 1 — Supplementary Information. [file 41598_2023_32838_MOESM1_ESM.xlsx]

## Sheet: Observed data set
T	Tmin	Tmax	P	WS	Ep
-4.7	-15.7	9.4	0.3	2.6	54.2
-1.7	-11.9	13.9	2.6	3	77.7
5.4	-7.5	22	2.8	3.2	190.6
11.3	-5	28	21.5	3.8	292.6
16.8	-2.6	32.5	25.7	3.7	362
22.7	12	34	14.2	3.6	428.3
26.2	12.4	38	14	3.5	488.4
23.7	9.4	35	19.6	3.5	404.7
18.4	5.5	33.2	9.1	2.9	324.2
10.1	-9.3	22.9	6.2	3	219.8
1.8	-13.8	18.8	0	2.7	108.5
-5	-25.9	11.1	5	2.6	58.1
-6.6	-18	7.9	0	2	50.4
-2.4	-18.1	17.9	2.4	2.7	86
4.1	-6.7	19.2	10.6	3.3	119.4
13.7	-2.1	28	5.2	3.5	265.8
17.6	5.9	30.6	10.6	3.4	292.9
21.4	8.8	34.1	29.8	3.5	322.2
23.7	13.3	35.4	46.7	3.3	344.7
22.2	12.3	32.6	22.8	3	292.7
16.6	7.7	30.3	36.4	2.8	177.5
8.5	-4.6	21.6	14	3	140.9
2.6	-10.3	17.7	1.9	3.5	93.2
-3.2	-18.9	10.1	0.3	2.6	47.6
-9.8	-24	6.2	12.4	2.2	33.5
0.2	-12.8	16.9	1.1	3.2	81.1
6.1	-8.7	20.7	1.4	3	169.1
12.3	-2.7	29.1	5.5	3.5	253.2
16.8	2.9	31.6	23.1	3.1	303.8
22.8	8	33.8	6.2	3.9	362.1
23.1	14.2	34.1	38.1	3.2	299.8
20.6	8.5	34.6	78.2	3	223.1
17.6	3.6	32.5	9.9	2.9	238.6
10.1	-7.6	23.6	0.9	2.7	164.4
0.8	-15.7	21.4	3.4	3.1	80.8
-5.9	-20.2	7.6	0	2.7	54.4
-4.8	-18.3	8.3	0	2.7	63
-2.1	-13.6	12.1	0	3	71.6
3.8	-12.6	19.5	5.8	3.5	163.7
14.2	-2.5	36	9.7	3.2	245.1
19.6	0.2	33.6	5	3.8	433.6
21.2	9	35	24.8	3.7	311.2
24.9	13	35.6	59.5	3.1	373.6
22.6	11.2	37	73.8	3.2	254
17.1	4	33.6	9.6	2.5	215.6
8.2	-4.5	21.8	10.9	2.1	124.8
6.4	-4.5	19.8	2.4	1.7	114.5
-3.5	-15.9	13.6	0.3	1.6	61.8
-6.6	-17.1	7.9	0	2.9	65.6
-1.5	-17	11.9	2.9	2.9	75.8
4.6	-11.4	20.7	1.7	4.1	198.9
10.8	-2.7	25.4	1.8	3.6	287.6
17.6	2.1	33.2	8.3	3.9	412
22.9	11.4	33.5	12	4.4	433.6
23	13	35.4	91.9	3.4	302.3
21.1	12.4	31.7	59.2	2.8	233.4
22.7	2.6	28.6	38.8	3.3	182.1
11.2	-3.9	25.9	3.2	3	164.6
2.4	-10.9	16.8	0.2	3.1	111.8
-4.8	-16	6.9	0	2.4	56
-6.6	-19.3	7.3	0	2.8	65.6
-4.2	-16.3	17	1.1	2.9	81.4
2.6	-11.6	21.2	8.4	3.3	143.7
10.2	-5.4	26.9	8.9	3.6	245.6
17.4	2.5	31.9	6.4	3.7	368.4
21.8	7	34.6	13.3	4.1	403.7
23	13	35.1	99.2	3.3	309.9
22.1	12.1	34.2	18.7	3.3	289.9
18.6	6.6	33.1	24.9	2.7	247.7
11.4	1	24	28.3	3	171.9
1.9	-13	14.7	6.2	3.7	91.6
-2.2	-16.4	11.2	0	3.5	85.8
-4.9	-16.4	8.5	4.3	2.8	59.4
-1.7	-15	11.6	0	2.8	82.6
6.9	-10.4	23.3	11.1	3.4	183.1
12.5	-2.4	32.3	22	3.8	297.8
19.3	0	33.1	0.6	3.9	418.8
23.6	8.8	36	6.4	4.2	441.5
24.4	14.3	39.9	67.2	3.6	369.6
24.1	12.5	38.4	20.2	3.9	391.8
16.8	2.5	34.6	20.7	2.8	258.1
10.1	-8.2	24.8	0	3.1	201.4
1.7	-13.5	16.3	4.8	2.7	95.2
-4.2	-15.9	11	0.5	2.5	57.2
-7	-22	6.4	1.7	2.5	59.1
1	-14.9	15.9	0.2	3.4	109.6
4.3	-10.9	22.9	18.8	3.5	152.3
15.8	-0.1	32.3	16.7	3.8	338.8
16.9	6.6	32.1	46.9	4.1	314.3
23.9	11.2	37	9.6	4	441.5
24	12.3	36.8	42.7	3.3	329.5
22.5	13.3	33.7	31.6	2.9	284.9
20.1	2.9	35.7	21.1	3.4	270.9
11.6	-2.8	26.6	12.2	2.9	172.1
6.1	-10	21.2	0	3.1	150.9
-1.2	-12.8	14.8	0	2.8	78.2
-4.3	-18.4	10.4	0.1	3	98.2
-1.2	-19.2	16.5	0	3	107.6
6	-2.9	22.7	0	3.7	221.7
13.7	-4	32	17	3.9	315.5
18.4	6.9	30.9	27.8	4.2	369.7
23	15	34.7	27.7	3.6	369.8
24	15	36.9	31.9	3.3	314
23.8	12	36.2	2.3	4	382.9
19.2	6.3	32.8	25.1	3.1	240.1
11.1	-1.7	23.2	9.1	3	158.5
2.4	-13.5	18.8	0	2.7	102.1
-2.7	-20.5	11.2	0.2	3.3	77.9
-6.9	-19.4	11.8	0.6	2.6	52.9
-2.8	-19.4	10.5	1.4	2.8	79.5
5.6	-7.9	20.1	0.2	3.6	219.7
12.1	-5.5	25.4	6.7	4	331.3
20.5	8.4	34.5	0.7	4	412.5
21.3	10.1	32.7	23.1	3.7	323.6
26.5	12.5	38.9	62.6	4.4	472.9
22.7	15.1	32.9	21.5	3.5	344
17.5	9	30.9	29.6	2	199.9
10.1	-3.8	27.9	7.8	2.6	164.6
1.4	-10.3	20	4.4	2.9	97.1
-1.2	-12.2	12.1	0	2.8	86.5
-4.3	-15.9	9.1	3.2	2.7	76.5
-0.5	-13.4	18.5	0	2.8	108.7
5.2	-13.1	22	0	3.6	251.5
11.6	-5.1	27.5	4.4	3.9	297.9
19.2	7.7	33.8	13.5	3.3	423.2
23.7	12.5	34.4	7.1	3.8	399.3
24.8	13.5	38.4	54	3.5	385.4
23.2	13.2	34.4	47.8	3.3	325.8
16.3	8	27.9	75.9	3.5	152.1
11.7	1.3	23.4	17.5	2.8	141.5
2.7	-7.6	14.6	1.2	2.5	90
-5.7	-18.2	8.6	0.5	2.4	55.5
-2.7	-14.9	14.4	7.6	2.4	68.9
1.3	-12.2	16.7	0	2.8	116.1
6.7	-7.1	26	6.1	3.6	218.8
11.9	-3.9	30	21.4	4	282.3
16.4	6.1	32	41.6	3	212.6
23.9	12.2	35	82.5	3.7	352.2
24.8	13.7	36	11.5	3.4	347.6
23.5	12.6	38.8	16.5	2.9	299.5
16.1	4.8	32.5	87.9	2.7	174.9
11.5	-3.3	28.1	6.5	2.8	222.7
3.6	-8.6	17.3	1.5	2.9	113
-6.8	-24.5	9.9	1.6	1.8	51.9
-4.4	-21.6	10.5	0	2.2	71.6
0.1	-13.7	18.4	0	2.9	116
5.3	-7.1	28.1	0.8	3.4	175.3
12.2	-0.4	31.3	5.3	4.2	295
18.3	5	32	15.3	3.7	353.8
22.7	12	35	74	3.4	387.2
23.6	13.9	35.6	29.8	3.1	330.4
21.4	12.5	35.4	63.6	2.9	256.6
18.6	4.6	33.1	23.1	2.7	241.5
10.5	-1.9	24.5	28.9	2.6	175.2
1.9	-9.3	19.4	0	2.7	81.1
-5.1	-18	7.3	0	1.6	57.3
-6	-20.8	8.2	0	1.4	63.4
0.3	-15.2	22.8	0	2.9	143.8
5.9	-10.2	24.5	0	3.2	222.8
15.8	-3.2	33.6	1.9	3.9	352.3
18.3	2.6	32.4	14.8	4.1	395.1
21.9	10	36.6	15.7	3.8	390.6
24.2	12.3	36.6	28.5	3.4	387.8
21.5	11.6	37.1	45.7	2.6	269.3
17.8	6	30.1	2.2	2.7	236.5
9.6	-3.3	27.1	7.9	2.1	161.8
1.8	-16.8	20.2	0.2	1.9	93.8
-2.8	-22.6	11.1	0	2.6	74.5
-6.7	-16.8	8.3	0	2.1	64.3
-4.2	-18.4	13.3	0	2.6	78.9
4.9	-10.9	19.8	2.8	3.1	121.8
14.1	-2.7	30.7	1.3	2.5	329.2
19.3	3.5	32.3	15.6	2.9	386.8
25.3	12	36.8	3.5	2.6	455.3
25.5	13.2	38.2	14.3	2.4	400.5
22.5	10.6	34.7	10.7	2.5	326.4
18.6	8.6	34	15.9	2.3	250.3
10	22.9	24.7	10.3	1.9	160.1
3.4	-9	17.8	0	1.8	111.3
-6.9	-19.4	7.3	0	1.9	59.5
-6.7	-21	6.6	0	1.6	49.3
-1.3	-13.9	13	0.1	2.3	96.8
5.7	-10.6	20.5	0	2.8	223.6
13.8	-5.3	33.6	0.9	3.3	367.5
19	3.7	33.3	21.3	2.9	419
24.4	12.6	36.7	6.3	2.7	478.1
25	13.9	38.3	47.7	2.6	377
23.7	11.3	35.8	11.7	2.2	336.9
16.6	5.1	30.3	19.8	2	213.5
14.5	1.8	26.7	5	2	228.4
4.3	-11.6	19.3	0	1.9	125
-3.5	-13.5	6.4	0	2.5	67.4
-5	-17.5	9.8	1.7	1.7	75.9
3.1	-11.3	14.8	1.7	1.9	114.7
5.3	-11.1	23	18.2	2.4	163.5
12.8	-3.4	26.9	9.6	2.9	304.8
21.1	7.9	30.9	17	3.6	423.1
23	12.4	33.5	71.5	3.2	368.1
24.2	16.6	33.1	31	3	361.2
23.8	14.2	35.1	30.7	2.3	308.7
16.9	7.8	28.7	67.9	2.4	200.3
9.3	-3.2	18.2	21.9	1.8	107.5
4.3	-9.2	16.9	0	2	98.3
-3.8	-16.5	7	0	1.3	48
-6.1	-26.2	5.5	0	1.2	29.3
-7.4	-25.7	13.1	0	2	53.8
8.3	-9.2	24.8	0	2.6	206.6
13.6	-1.3	29.8	12.3	2.5	256.8
20.7	4.6	33.8	0.3	2.7	379.8
26.7	11.4	37.1	0	2.8	447.6
24.7	13.1	37.7	16.2	3.1	448.4
23	8.3	35.6	27.5	2.5	355.9
17.4	6.4	30.2	57.1	1.4	198
12.1	-1.3	25.3	13.6	2.2	172.2
3.8	-11	16.5	0	2.2	111.2
-3.2	-20	13.3	0	2.3	77.1
-4.7	-21.8	10	0.3	1.7	66.7
2.1	-12	14.5	0.7	2.3	95.9
7	-9.5	26.3	0	2.7	202.9
15.9	-5.7	30.5	1.4	2.9	311.2
19.6	4.7	32.8	15.2	2.9	369.8
25.3	10.2	35.7	16.1	2.9	446.5
25.6	10.9	38	9.6	2.7	405.5
21.6	11.7	34.1	50.7	2.2	285.8
18.1	4.7	29.2	30.3	2.1	207.5
13	1.7	26.3	14.6	2.1	206
0.5	-15.2	21.8	13.5	2	70.8
-4.4	-15.6	7.7	0	2.2	50.9
-3.9	-19.3	10.5	0.1	2.4	69.8
-1.6	-17.7	20.3	3.5	2	85.9
4.6	-14.4	27.5	4.5	3.5	211.7
10.1	-6	25.2	17.3	3.4	275.2
18	5	33.1	24.1	3.2	379.4
24.1	11	36	10.4	3.3	425.8
26.5	10.9	38.4	5.5	2.9	435.3
24.3	12	36	28.8	2.6	338.3
17.2	7.2	32.2	20.9	2.3	176.3
11.1	-1.5	27.5	21.3	2	153.2
4.7	-7.3	16.3	0	2.5	126.6
-3.2	-17.6	14.5	1	2.5	88.4
-11.3	-21.7	0	2.1	2.1	32.8
0.1	-16.5	15.7	0.1	2.7	97
1.9	-10.7	20.4	0	2.5	150.6
14.1	-1	31.2	0.8	3.4	342.1
17.9	3.9	32.1	21.2	2.6	367.9
24.4	11.8	36.1	7.5	2.6	413.2
24.8	14.5	37.5	28.6	2.3	424.8
23.9	13.8	36.6	46.8	2.5	349.6
15.3	3.7	28.1	50.9	1.6	143.2
10.9	-4.1	25.4	15.3	1.8	151.6
4.2	-6	16.5	12.5	1.8	76.6
-5.5	-15.5	6	0	1.5	47
-9	-23	5.7	7.3	1.3	51
-4.6	-17.2	16.2	0	1.5	71.5
4.9	-7.4	22.8	0.5	2.8	186.3
13.9	-2.1	31.8	4.8	2.9	316.4
18.9	5.8	34.1	31	2.5	344.3
23.7	13.3	37.1	52.7	2.6	412.2
24.6	13.8	35.5	28.6	1.9	314.2
23.8	12.5	36.4	8.3	2.3	338.5
16.3	4	28.1	44.5	1.8	220.3
11.1	-3.9	25.8	0.7	1.9	197.8
0.9	-12.5	17.1	0	2.3	94.2
-4.7	-21.5	9.5	0.2	2.5	48.7
-4.7	-19	14	0	1.5	59.6
0	-12.7	19	0	1.9	77.3
9.8	-7	26.5	0	3.1	223
13.6	-6.2	31	0.2	2.9	264
20	5.4	33.5	12.9	2.7	311.3
23.5	9	37.5	22.8	2.7	318.6
23.8	13.4	35	55.5	2.1	258.2
24.6	12.4	36.5	9.2	2.1	264.4
18.3	6	34	15.2	1.6	153.6
12.3	-1	29.5	9.6	1.3	146.1
3	-10.5	16	0	2	88.7
-4	-15.7	10.5	0	2.5	58.2
-2.8	-16.6	17	0	2.4	76.1
-2.3	-17.5	15	3.2	2.5	52.2
7.4	-8	28	0.7	2.9	162
13.6	-1.2	29	22.6	2.9	181.1
18.8	3.5	34	5.8	3.8	316.1
22.7	12	35	28.1	3.1	278.1
24.6	12	37.9	42.2	3.1	292.5
21	12	26.8	77.6	2.7	213
17.6	8.3	31	43.5	2.7	138.4
12.6	0.5	27	14.9	2.3	135.6
2.5	-7	15.5	3.3	2.3	61.6
-5.1	-16.6	11.5	0	2.8	57.9
-3.9	-15.8	9	1.3	1.8	54.8
-0.2	-13	15.5	1.3	2.6	87.3
6.7	-11.2	27.5	0	2.1	158
13.3	-1.5	32	8.5	2.7	218.1
18.9	3.8	31	36.8	2.5	278.3
22.6	11	34	8.5	2.8	291.5
25.4	14.2	37.5	11.7	2.3	311.6
23.3	10	38.5	11.9	2.3	277
17.5	5.2	29.5	38.7	2.2	163.9
11.3	-1.2	26	6.7	1.9	138.3
4.1	-5	18.5	11.2	1.5	45.6
-2.9	-13.4	10.5	2.3	1.9	48.5
-7.3	-21	9.5	1.6	2	39.3
-1.9	-15.4	13	1	2.9	77.7
6.8	-12.2	26	22.4	2.9	136.9
14.9	1.5	29.5	4.5	2.8	216.6
17.3	3.6	33	30.5	3.5	279.3
23.7	11	35.5	15.8	3.2	305.2
25.8	15.4	37.5	60.7	3.1	296.4
24.4	11.5	35.5	17.9	2.9	227.1
18.9	6	30.5	18.8	2.1	166.1
11.6	-3	30.5	26	2.3	112.8
3.8	-12.2	20	0	2.3	87
-0.9	-14.6	14.6	0	1.9	59.3
-4	-17.2	14	0	2.3	66.1
0.7	-13	20	1.2	2.8	76.2
4.8	-7	19.2	12.1	2.8	119.7
13.6	-0.4	28	13.7	3.1	210
19.9	4.3	33.8	6.2	3.1	312.1
23.5	12.5	35	32	3.4	306.6
26.5	14	40	39.3	3.4	338.6
22.1	11	35	58.1	2.7	196.1
19.6	8.5	30	9.8	2.2	168.7
10.3	-2	24.9	36	2.2	93.2
3.5	-10.2	20.5	0	2.3	88
-3.5	-15.7	9.5	0.3	2	58.4
-6.4	-19.5	11.5	1.4	2.8	54.7
-2.4	-19	17.5	0.7	2.6	82.7
10.8	-6.5	29	5	3.2	199.2
14.7	-5	33	13.3	3.2	244.3
19.9	4.5	35	25	3.9	319
24.6	11.5	36	8.2	3	299.5
25.2	13.7	37.8	50.1	2.8	233.3
23.1	14.2	35.5	117.3	2.3	168.7
16.3	5.6	27.5	32.3	2.5	133.1
10.4	-2	24.3	3.3	2.3	132
2.9	-8.8	22.5	0.4	1.5	66.7
-7	-19.3	11.3	0	2.1	54.8

## Sheet: The results of Kendall-τ-WOASVM
WOA-SVM
Input combination	T，Tmax，Tmin，P，WS																			T，Tmax，Tmin，WS																					T，Tmax，Tmin，P
Observed	Training output	Observed	Testing output	Observed	Training output	Observed	Testing output	Observed	Training output	Observed	Testing output	Observed	Training output	Observed	Testing output	Observed	Training output	Observed	Testing output		Observed	Training output	Observed	Testing output	Observed	Training output	Observed	Testing output	Observed	Training output	Observed	Testing output	Observed	Training output	Observed	Testing output	Observed	Training output	Observed	Testing output		Observed	Training output	Observed	Testing output	Observed	Training output	Observed	Testing output
33.5	46.0074	32.8	49.2195	33.5	60.0785	32.8	64.4797	33.5	46.2929	32.8	49.5308	33.5	59.9325	32.8	64.3225		33.5	78.4506	32.8	72.7079	33.5	78.4506	32.8	72.7079	33.5	78.2917	32.8	72.3207	33.5	78.4268	32.8	74.3158	33.5	61.7765	32.8	64.5196		33.5	64.089	32.8	71.2686	33.5	55.0646	32.8	59.9609	33.5	54.36	32.8	58.9063
81.1	87.8051	97	134.042	81.1	96.6629	97	123.285	81.1	87.9568	97	133.891	81.1	96.4871	97	123.169		81.1	103.757	97	94.8318	81.1	103.757	97	94.8318	81.1	103.536	97	94.5602	81.1	104.462	97	95.7976	81.1	96.3541	97	107.186		81.1	88.793	97	123.002	81.1	78.743	97	132.719	81.1	77.6155	97	134.542
169.1	206.433	150.6	206.96	169.1	195.53	150.6	198.68	169.1	206.196	150.6	207.037	169.1	195.395	150.6	198.623		169.1	190.606	150.6	189.387	169.1	190.606	150.6	189.387	169.1	191.428	150.6	190.095	169.1	186.752	150.6	185.936	169.1	185.984	150.6	197.134		169.1	195.953	150.6	182.198	169.1	208.464	150.6	184.37	169.1	207.956	150.6	182.557
253.2	276.016	342.1	290.857	253.2	289.605	342.1	290.151	253.2	276.61	342.1	291.088	253.2	289.455	342.1	290.147		253.2	294.544	342.1	303.143	253.2	294.544	342.1	303.143	253.2	294.795	342.1	303.522	253.2	293.343	342.1	301.859	253.2	281.337	342.1	294.913		253.2	293.643	342.1	280.79	253.2	276.592	342.1	277.015	253.2	274.789	342.1	275.955
303.8	341.142	367.9	334.065	303.8	348.756	367.9	351.854	303.8	341.344	367.9	334.634	303.8	348.651	367.9	351.82		303.8	348.39	367.9	347.296	303.8	348.39	367.9	347.296	303.8	348.244	367.9	346.825	303.8	348.705	367.9	351.327	303.8	348.421	367.9	367.777		303.8	348.838	367.9	352.849	303.8	348.637	367.9	333.98	303.8	348.67	367.9	333.581
362.1	382.143	413.2	459.599	362.1	391.024	413.2	433.622	362.1	382.478	413.2	459.232	362.1	390.982	413.2	433.644		362.1	368.096	413.2	441.301	362.1	368.096	413.2	441.301	362.1	368.198	413.2	441.688	362.1	369.225	413.2	438.863	362.1	391.288	413.2	418.28		362.1	372.834	413.2	431.629	362.1	361.171	413.2	440.51	362.1	359.909	413.2	442.581
299.8	344.641	424.8	402.512	299.8	344.648	424.8	393.704	299.8	344.706	424.8	402.697	299.8	344.814	424.8	393.696		299.8	344.818	424.8	404.939	299.8	344.818	424.8	404.939	299.8	344.598	424.8	405.27	299.8	344.557	424.8	402.87	299.8	354.124	424.8	381.127		299.8	344.757	424.8	395.685	299.8	344.631	424.8	404.706	299.8	344.671	424.8	404.004
223.1	267.795	349.6	345.679	223.1	285.014	349.6	331.447	223.1	267.895	349.6	345.367	223.1	285.143	349.6	331.481		223.1	267.933	349.6	321.15	223.1	267.933	349.6	321.15	223.1	268.04	349.6	321.701	223.1	268.01	349.6	318.857	223.1	292.973	349.6	314.941		223.1	270.637	349.6	313.588	223.1	267.852	349.6	304.217	223.1	267.838	349.6	303.389
238.6	193.614	143.2	263.507	238.6	193.974	143.2	240.285	238.6	193.566	143.2	262.786	238.6	194.11	143.2	240.404		238.6	206.766	143.2	218.143	238.6	206.766	143.2	218.143	238.6	206.705	143.2	218.699	238.6	207.379	143.2	216.243	238.6	217.132	143.2	231.922		238.6	193.611	143.2	235.085	238.6	193.677	143.2	241.661	238.6	193.702	143.2	242.093
164.4	174.712	151.6	151.188	164.4	173.303	151.6	157.251	164.4	174.142	151.6	151.112	164.4	173.362	151.6	157.201		164.4	168.43	151.6	174.559	164.4	168.43	151.6	174.559	164.4	168.212	151.6	174.68	164.4	169.519	151.6	173.985	164.4	169.341	151.6	167.119		164.4	166.396	151.6	154.564	164.4	168.368	151.6	151.339	164.4	169.182	151.6	150.309
80.8	96.2517	76.6	116.358	80.8	115.517	76.6	112.566	80.8	96.7194	76.6	116.228	80.8	115.538	76.6	112.495		80.8	121.922	76.6	130.726	80.8	121.922	76.6	130.726	80.8	121.394	76.6	130.557	80.8	123.927	76.6	130.99	80.8	112.983	76.6	108.061		80.8	114.956	76.6	118.16	80.8	97.1562	76.6	115.771	80.8	95.4659	76.6	114.814
54.4	65.2304	47	69.67	54.4	71.2218	47	75.6525	54.4	65.0936	47	69.3628	54.4	71.0363	47	75.6123		54.4	91.6539	47	89.6854	54.4	91.6539	47	89.6854	54.4	91.2583	47	89.2546	54.4	93.4205	47	91.7849	54.4	73.8598	47	73.3149		54.4	83.2442	47	71.803	54.4	83.5103	47	62.9476	54.4	82.3955	47	61.2101
63	69.6767	51	59.0329	63	73.2011	51	67.0832	63	69.6932	51	58.9578	63	72.9682	51	67.0544		63	83.9264	51	79.1966	63	83.9264	51	79.1966	63	83.7687	51	78.4327	63	84.8678	51	81.8231	63	76.3229	51	59.927		63	75.6598	51	63.9526	63	70.8065	51	59.1505	63	70.1523	51	57.8876
71.6	116.633	71.5	116.457	71.6	116.337	71.5	122.309	71.6	116.545	71.5	116.233	71.6	116.24	71.5	122.186		71.6	113.679	71.5	110.902	71.6	113.679	71.5	110.902	71.6	113.739	71.5	110.685	71.6	113.97	71.5	110.996	71.6	116.564	71.5	107.83		71.6	116.299	71.5	110.306	71.6	116.473	71.5	96.5292	71.6	116.271	71.5	94.8561
163.7	172.66	186.3	234.22	163.7	182.207	186.3	216.145	163.7	172.956	186.3	234.166	163.7	182.083	186.3	216.066		163.7	189.849	186.3	197.477	163.7	189.849	186.3	197.477	163.7	190.54	186.3	198.217	163.7	187.738	186.3	193.387	163.7	196.86	186.3	203.978		163.7	165.2	186.3	190.06	163.7	170.166	186.3	188.96	163.7	170.209	186.3	188.04
245.1	267.18	316.4	270.247	245.1	273.521	316.4	293.05	245.1	267.334	316.4	270.881	245.1	273.48	316.4	292.916		245.1	289.769	316.4	309.498	245.1	289.769	316.4	309.498	245.1	290.151	316.4	309.901	245.1	290.133	316.4	306.731	245.1	283.12	316.4	301.783		245.1	279.76	316.4	276.743	245.1	283.82	316.4	256.403	245.1	284.155	316.4	253.433
433.6	388.497	344.3	367.054	433.6	383.722	344.3	379.441	433.6	388.582	344.3	367.046	433.6	383.654	344.3	379.491		433.6	388.651	344.3	376.648	433.6	388.651	344.3	376.648	433.6	388.736	344.3	376.707	433.6	388.673	344.3	376.672	433.6	361.785	344.3	385.893		433.6	388.654	344.3	366.433	433.6	388.558	344.3	338.447	433.6	388.608	344.3	338.883
311.2	356.562	412.2	409.27	311.2	382.863	412.2	421.397	311.2	357.357	412.2	409.225	311.2	382.864	412.2	421.463		311.2	356.046	412.2	405.392	311.2	356.046	412.2	405.392	311.2	356.131	412.2	405.428	311.2	355.989	412.2	405.07	311.2	386.39	412.2	420.615		311.2	368.418	412.2	417.824	311.2	356.087	412.2	417.864	311.2	356.007	412.2	418.35
373.6	368.78	314.2	399.56	373.6	349.953	314.2	391.496	373.6	368.389	314.2	399.25	373.6	349.975	314.2	391.522		373.6	365.82	314.2	405.263	373.6	365.82	314.2	405.263	373.6	365.989	314.2	405.953	373.6	363.849	314.2	401.538	373.6	353.745	314.2	395.523		373.6	342.965	314.2	380.644	373.6	356.646	314.2	386.583	373.6	356.39	314.2	386.582
254	265.781	338.5	320.097	254	266.752	338.5	319.183	254	266.311	338.5	319.709	254	266.757	338.5	319.204		254	298.781	338.5	300.067	254	298.781	338.5	300.067	254	298.735	338.5	300.829	254	298.865	338.5	297.292	254	285.535	338.5	315.314		254	275.582	338.5	308.662	254	278.792	338.5	311.677	254	277.704	338.5	311.475
215.6	213.56	220.3	192.278	215.6	219.659	220.3	213.986	215.6	213.815	220.3	192.354	215.6	219.661	220.3	214.079		215.6	223.391	220.3	202.139	215.6	223.391	220.3	202.139	215.6	223.602	220.3	201.651	215.6	222.695	220.3	204.195	215.6	221.008	220.3	222.763		215.6	217.014	220.3	209.861	215.6	205.245	220.3	188.769	215.6	205.361	220.3	186.994
124.8	155.197	197.8	176.684	124.8	158.834	197.8	175.083	124.8	155.19	197.8	176.241	124.8	158.829	197.8	175.047		124.8	159.926	197.8	172.461	124.8	159.926	197.8	172.461	124.8	159.41	197.8	172.053	124.8	162.252	197.8	173.746	124.8	160.719	197.8	166.277		124.8	145.554	197.8	166.507	124.8	146.674	197.8	167.96	124.8	146.784	197.8	168.747
114.5	128.042	94.2	90.097	114.5	120.035	94.2	106.341	114.5	127.549	94.2	89.762	114.5	120.119	94.2	106.28		114.5	121.048	94.2	134.903	114.5	121.048	94.2	134.903	114.5	120.263	94.2	134.366	114.5	123.967	94.2	136.498	114.5	108.932	94.2	109.266		114.5	118.635	94.2	116.407	114.5	120.628	94.2	119.166	114.5	119.943	94.2	118.388
61.8	106.813	48.7	74.3331	61.8	91.8992	48.7	75.9916	61.8	106.708	48.7	73.9831	61.8	91.7476	48.7	75.9124		61.8	93.7594	48.7	99.1185	61.8	93.7594	48.7	99.1185	61.8	93.8038	48.7	98.2711	61.8	94.1636	48.7	102.833	61.8	79.9344	48.7	72.1878		61.8	95.6002	48.7	81.3332	61.8	96.4	48.7	78.2157	61.8	96.2228	48.7	76.9327
65.6	60.2655	59.6	25.6408	65.6	75.5545	59.6	40.067	65.6	60.3422	59.6	25.7314	65.6	75.2906	59.6	39.8374		65.6	84.3334	59.6	88.1274	65.6	84.3334	59.6	88.1274	65.6	84.1792	59.6	86.9931	65.6	85.1605	59.6	92.3536	65.6	78.2468	59.6	56.5124		65.6	82.6329	59.6	53.1749	65.6	70.7206	59.6	50.7879	65.6	68.3594	59.6	50.1959
75.8	120.802	77.3	92.7636	75.8	117.706	77.3	110.644	75.8	120.724	77.3	93.0418	75.8	117.68	77.3	110.405		75.8	113.088	77.3	114.4	75.8	113.088	77.3	114.4	75.8	112.995	77.3	113.948	75.8	113.563	77.3	115.741	75.8	120.789	77.3	113.431		75.8	102.862	77.3	100.763	75.8	94.1959	77.3	77.3498	75.8	93.9635	77.3	76.5998
198.9	174.492	223	203.325	198.9	176.204	223	209.498	198.9	174.633	223	203.965	198.9	176.219	223	209.387		198.9	193.286	223	196.441	198.9	193.286	223	196.441	198.9	193.957	223	196.956	198.9	191.029	223	193.743	198.9	202.804	223	206.091		198.9	159.019	223	201.652	198.9	163.09	223	197.237	198.9	162.193	223	197.066
287.6	277.548	264	312.032	287.6	289.393	264	310.696	287.6	277.659	264	312.592	287.6	289.444	264	310.584		287.6	282.397	264	324.648	287.6	282.397	264	324.648	287.6	282.266	264	325.423	287.6	285.318	264	320.854	287.6	291.399	264	315.323		287.6	297.452	264	295.677	287.6	290.924	264	304.734	287.6	292.635	264	303.224
412	379.096	311.3	342.405	412	383.195	311.3	365.907	412	379.117	311.3	343.235	412	383.117	311.3	365.819		412	377.317	311.3	367.325	412	377.317	311.3	367.325	412	377.304	311.3	367.422	412	376.971	311.3	368.59	412	368.3	311.3	380.938		412	368.256	311.3	364.63	412	370.206	311.3	345.251	412	370.15	311.3	345.144
433.6	388.707	318.6	403.334	433.6	388.707	318.6	403.547	433.6	388.687	318.6	403.85	433.6	388.814	318.6	403.538		433.6	388.716	318.6	400.28	433.6	388.716	318.6	400.28	433.6	388.739	318.6	400.563	433.6	388.568	318.6	398.323	433.6	390.322	318.6	402.444		433.6	394.332	318.6	393.062	433.6	399.297	318.6	391.754	433.6	398.915	318.6	391.333
302.3	347.253	258.2	435.818	302.3	347.345	258.2	398.856	302.3	347.086	258.2	435.944	302.3	347.263	258.2	398.796		302.3	347.314	258.2	395.098	302.3	347.314	258.2	395.098	302.3	347.227	258.2	396.324	302.3	347.116	258.2	389.565	302.3	363.427	258.2	376.633		302.3	347.246	258.2	395.263	302.3	347.255	258.2	422.937	302.3	347.214	258.2	424.703
233.4	278.482	264.4	320.258	233.4	278.376	264.4	305.25	233.4	278.363	264.4	320.294	233.4	278.446	264.4	305.224		233.4	278.152	264.4	292.218	233.4	278.152	264.4	292.218	233.4	278.242	264.4	292.811	233.4	278.309	264.4	289.981	233.4	295.589	264.4	294.14		233.4	278.323	264.4	304.681	233.4	278.27	264.4	311.67	233.4	278.258	264.4	312.147
182.1	222.831	153.6	212.808	182.1	226.997	153.6	211.927	182.1	222.385	153.6	212.551	182.1	227.01	153.6	212.026		182.1	215.387	153.6	202.321	182.1	215.387	153.6	202.321	182.1	215.761	153.6	202.292	182.1	214.337	153.6	202.627	182.1	226.124	153.6	213.789		182.1	227.001	153.6	215.239	182.1	227.073	153.6	217.686	182.1	227.178	153.6	219.604
164.6	133.802	146.1	169.391	164.6	155.477	146.1	178.666	164.6	134.369	146.1	169.402	164.6	155.481	146.1	178.723		164.6	164.736	146.1	165.024	164.6	164.736	146.1	165.024	164.6	164	146.1	164.821	164.6	167.558	146.1	165.573	164.6	156.644	146.1	166.517		164.6	144.593	146.1	170.531	164.6	130.843	146.1	165.473	164.6	129.862	146.1	165.912
111.8	114.645	88.7	91.4491	111.8	114.221	88.7	107.012	111.8	114.61	88.7	91.64	111.8	114.202	88.7	106.938		111.8	124.425	88.7	127.368	111.8	124.425	88.7	127.368	111.8	123.443	88.7	127.113	111.8	128.147	88.7	128.29	111.8	99.5043	88.7	112.954		111.8	131.884	88.7	94.3193	111.8	132.584	88.7	76.5649	111.8	132.728	88.7	73.511
56	42.0345	58.2	54.6393	56	59.4869	58.2	73.0215	56	42.587	58.2	54.9116	56	59.1695	58.2	72.8886		56	97.4221	58.2	96.5511	56	97.4221	58.2	96.5511	56	96.7319	58.2	95.7551	56	100.069	58.2	100.414	56	64.9631	58.2	75.9247		56	88.9688	58.2	79.3699	56	83.7411	58.2	67.5731	56	82.533	58.2	65.4047
65.6	72.4589	76.1	39.754	65.6	62.1969	76.1	58.3735	65.6	72.2959	76.1	40.4414	65.6	61.862	76.1	58.2883		65.6	87.2167	76.1	88.1567	65.6	87.2167	76.1	88.1567	65.6	86.6879	76.1	87.1427	65.6	89.5231	76.1	92.1962	65.6	70.1663	76.1	68.7985		65.6	83.8432	76.1	63.5062	65.6	91.3522	76.1	48.9343	65.6	90.5197	76.1	48.3319
81.4	80.0323	52.2	103.287	81.4	75.7643	52.2	115.952	81.4	79.9732	52.2	103.631	81.4	75.5531	52.2	115.84		81.4	103.631	52.2	114.149	81.4	103.631	52.2	114.149	81.4	102.951	52.2	113.649	81.4	106.735	52.2	116.173	81.4	102.659	52.2	123.922		81.4	88.1389	52.2	101.3	81.4	72.6515	52.2	92.1495	81.4	71.4806	52.2	91.9225
143.7	123.235	162	222.242	143.7	148.756	162	230.422	143.7	124.11	162	222.406	143.7	148.649	162	230.421		143.7	174.798	162	205.522	143.7	174.798	162	205.522	143.7	174.529	162	206.052	143.7	176.602	162	203.737	143.7	188.274	162	219.2		143.7	146.356	162	207.068	143.7	133.076	162	195.548	143.7	133.014	162	196.261
245.6	290.427	181.1	326.814	245.6	290.504	181.1	320.335	245.6	290.703	181.1	327.151	245.6	290.517	181.1	320.281		245.6	290.414	181.1	316.562	245.6	290.414	181.1	316.562	245.6	290.622	181.1	317.006	245.6	290.669	181.1	314.755	245.6	290.432	181.1	304.009		245.6	290.479	181.1	312.474	245.6	275.601	181.1	324.347	245.6	275.604	181.1	323.031
368.4	365.26	316.1	352.35	368.4	378.486	316.1	364.574	368.4	365.881	316.1	352.992	368.4	378.486	316.1	364.393		368.4	340.847	316.1	374.308	368.4	340.847	316.1	374.308	368.4	341.269	316.1	374.338	368.4	343.311	316.1	374.511	368.4	367.618	316.1	364.219		368.4	364.252	316.1	365.935	368.4	345.165	316.1	363.505	368.4	345.485	316.1	363.56
403.7	406.134	278.1	362.983	403.7	412.17	278.1	371.279	403.7	406.367	278.1	363.583	403.7	412.23	278.1	371.192		403.7	367.707	278.1	379.757	403.7	367.707	278.1	379.757	403.7	367.858	278.1	379.618	403.7	368.976	278.1	379.645	403.7	389.355	278.1	376.013		403.7	402.294	278.1	367.694	403.7	395.881	278.1	362.742	403.7	395.574	278.1	362.611
309.9	341.436	292.5	339.13	309.9	345.173	292.5	351.061	309.9	341.809	292.5	339.819	309.9	345.304	292.5	351.03		309.9	354.939	292.5	355.889	309.9	354.939	292.5	355.889	309.9	354.862	292.5	356.12	309.9	354.722	292.5	355.04	309.9	354.826	292.5	353.054		309.9	354.873	292.5	334.759	309.9	354.803	292.5	325.412	309.9	354.798	292.5	324.085
289.9	329.857	213	273.511	289.9	305.312	213	283.915	289.9	329.373	213	274.038	289.9	305.483	213	283.93		289.9	327.457	213	273.183	289.9	327.457	213	273.183	289.9	327.9	213	272.956	289.9	325.564	213	274.053	289.9	301.936	213	280.591		289.9	298.481	213	276.234	289.9	299.013	213	260.658	289.9	298.383	213	259.543
247.7	222.969	138.4	178.599	247.7	218.212	138.4	198.101	247.7	222.64	138.4	178.947	247.7	218.287	138.4	198.076		247.7	235.31	138.4	197.791	247.7	235.31	138.4	197.791	247.7	235.952	138.4	197.917	247.7	232.838	138.4	197.828	247.7	227.566	138.4	208.819		247.7	211.907	138.4	184.998	247.7	203.049	138.4	192.803	247.7	203.238	138.4	194.707
171.9	212.21	135.6	113.901	171.9	191.291	135.6	135.39	171.9	211.393	135.6	114.362	171.9	191.313	135.6	135.415		171.9	168.372	135.6	154.231	171.9	168.372	135.6	154.231	171.9	168.142	135.6	153.441	171.9	169.491	135.6	157.266	171.9	169.124	135.6	148.445		171.9	190.345	135.6	147.45	171.9	204.277	135.6	144.326	171.9	206.338	135.6	143.6
91.6	107.28	61.6	93.6921	91.6	102.263	61.6	108.533	91.6	106.879	61.6	93.9533	91.6	102.197	61.6	108.465		91.6	128.332	61.6	121.659	91.6	128.332	61.6	121.659	91.6	127.433	61.6	121.171	91.6	131.648	61.6	123.683	91.6	103.38	61.6	112.049		91.6	104.887	61.6	105.435	91.6	101.201	61.6	82.7003	91.6	101.411	61.6	80.2507
85.8	41.0572	57.9	35.5563	85.8	54.5975	57.9	68.3317	85.8	40.7761	57.9	36.654	85.8	54.1929	57.9	68.1215		85.8	101.599	57.9	91.803	85.8	101.599	57.9	91.803	85.8	101.124	57.9	91.1468	85.8	103.639	57.9	95.0607	85.8	66.253	57.9	80.5893		85.8	82.3291	57.9	75.9238	85.8	77.8489	57.9	62.1288	85.8	74.8691	57.9	59.4
59.4	37.3319	54.8	32.9837	59.4	59.9572	54.8	67.4862	59.4	38.1892	54.8	33.9465	59.4	59.5967	54.8	67.2606		59.4	96.9145	54.8	81.28	59.4	96.9145	54.8	81.28	59.4	96.3909	54.8	80.247	59.4	98.947	54.8	85.8637	59.4	69.8139	54.8	73.3018		59.4	78.9741	54.8	81.9233	59.4	67.3218	54.8	53.6274	59.4	66.0846	54.8	51.2434
82.6	66.7055	87.3	98.8125	82.6	69.8476	87.3	105.659	82.6	66.889	87.3	99.3743	82.6	69.6143	87.3	105.56		82.6	115.043	87.3	106.348	82.6	115.043	87.3	106.348	82.6	114.662	87.3	105.931	82.6	116.678	87.3	108.564	82.6	105.213	87.3	121.79		82.6	63.2866	87.3	98.3764	82.6	53.9678	87.3	98.9372	82.6	52.3904	87.3	97.6681
183.1	139.966	158	178.282	183.1	159.744	158	192.8	183.1	140.521	158	178.94	183.1	159.644	158	192.767		183.1	179.574	158	190.887	183.1	179.574	158	190.887	183.1	179.682	158	191.061	183.1	180.155	158	191.235	183.1	183.296	158	202.737		183.1	152.182	158	185.697	183.1	138.151	158	168.357	183.1	138.232	158	166.381
297.8	273.322	218.1	302.958	297.8	282.149	218.1	294.943	297.8	273.696	218.1	303.155	297.8	282.128	218.1	294.878		297.8	283.092	218.1	294.954	297.8	283.092	218.1	294.954	297.8	283.157	218.1	295.474	297.8	284.685	218.1	294.563	297.8	279.052	218.1	293.712		297.8	285.542	218.1	271.722	297.8	284.026	218.1	255.724	297.8	283.397	218.1	255.654
418.8	373.946	278.3	352.343	418.8	374.056	278.3	362.248	418.8	374.172	278.3	352.901	418.8	374.001	278.3	362.257		418.8	373.814	278.3	351.96	418.8	373.814	278.3	351.96	418.8	374.014	278.3	352.121	418.8	373.851	278.3	353.18	418.8	368.775	278.3	350.32		418.8	374.09	278.3	367.821	418.8	373.864	278.3	349.552	418.8	374.003	278.3	348.899
441.5	396.518	291.5	383.895	441.5	396.819	291.5	385.085	441.5	396.424	291.5	384.397	441.5	396.777	291.5	385.045		441.5	396.699	291.5	392.124	441.5	396.699	291.5	392.124	441.5	396.632	291.5	392.4	441.5	396.693	291.5	390.929	441.5	395.721	291.5	375.893		441.5	396.585	291.5	373.88	441.5	396.578	291.5	375.788	441.5	396.487	291.5	376.403
369.6	382.573	311.6	357.474	369.6	364.942	311.6	347.802	369.6	382.901	311.6	357.344	369.6	364.981	311.6	347.847		369.6	387.231	311.6	363.941	369.6	387.231	311.6	363.941	369.6	387.233	311.6	364.259	369.6	386.942	311.6	362.258	369.6	360.663	311.6	346.343		369.6	371.067	311.6	337.604	369.6	365.732	311.6	344.964	369.6	364.928	311.6	344.848
391.8	346.842	277	300.16	391.8	314.962	277	295.041	391.8	346.901	277	299.996	391.8	314.926	277	295.218		391.8	346.894	277	301.943	391.8	346.894	277	301.943	391.8	346.761	277	302.568	391.8	346.745	277	299.344	391.8	297.995	277	294.357		391.8	338.804	277	271.004	391.8	346.852	277	256.772	391.8	346.879	277	256.145
258.1	214.778	163.9	240.031	258.1	215.944	163.9	231.92	258.1	214.74	163.9	239.896	258.1	215.982	163.9	231.982		258.1	235.579	163.9	222.253	258.1	235.579	163.9	222.253	258.1	235.748	163.9	222.821	258.1	235.093	163.9	220.271	258.1	230.345	163.9	226.376		258.1	228.544	163.9	221.871	258.1	225.136	163.9	226.029	258.1	226.912	163.9	226.552
201.4	218.268	138.3	138.675	201.4	185.048	138.3	155.662	201.4	217.439	138.3	138.561	201.4	185.126	138.3	155.646		201.4	170.782	138.3	163.26	201.4	170.782	138.3	163.26	201.4	170.504	138.3	162.578	201.4	172.247	138.3	165.893	201.4	172.781	138.3	160.822		201.4	193.358	138.3	153.825	201.4	210.947	138.3	146.053	201.4	212.817	138.3	145.648
95.2	122.534	45.6	128.83	95.2	107.672	45.6	117.768	95.2	122.222	45.6	128.138	95.2	107.647	45.6	117.764		95.2	135.791	45.6	123.086	95.2	135.791	45.6	123.086	95.2	135.241	45.6	122.585	95.2	137.858	45.6	125.224	95.2	110.724	45.6	117.953		95.2	110.612	45.6	121.311	95.2	107.051	45.6	133.203	95.2	106.527	45.6	133.57
57.2	69.9442	48.5	79.0475	57.2	74.1966	48.5	96.2713	57.2	69.8401	48.5	78.7356	57.2	73.8274	48.5	96.2485		57.2	101.864	48.5	98.304	57.2	101.864	48.5	98.304	57.2	101.938	48.5	98.0332	57.2	102.2	48.5	100.062	57.2	78.4914	48.5	97.0039		57.2	94.5042	48.5	86.6952	57.2	96.8805	48.5	76.4569	57.2	95.9095	48.5	75.8779
59.1	94.3959	39.3	59.403	59.1	82.1933	39.3	81.2307	59.1	94.2184	39.3	59.7396	59.1	82.0229	39.3	81.0826		59.1	93.7459	39.3	86.5423	59.1	93.7459	39.3	86.5423	59.1	93.4155	39.3	86.1197	59.1	95.0475	39.3	88.6358	59.1	67.4864	39.3	90.8824		59.1	96.8915	39.3	64.8873	59.1	97.367	39.3	44.1827	59.1	98.6112	39.3	42.9369
109.6	111.866	77.7	103.81	109.6	96.8888	77.7	131.894	109.6	111.64	77.7	104.234	109.6	96.8509	77.7	131.76		109.6	115.932	77.7	115.518	109.6	115.932	77.7	115.518	109.6	115.76	77.7	115.548	109.6	116.663	77.7	115.738	109.6	108.062	77.7	128.598		109.6	73.5284	77.7	121.062	109.6	77.8246	77.7	113.798	109.6	77.114	77.7	113.747
152.3	177.476	136.9	185.513	152.3	184.853	136.9	195.779	152.3	177.799	136.9	186.174	152.3	184.801	136.9	195.749		152.3	193.238	136.9	193.311	152.3	193.238	136.9	193.311	152.3	193.486	136.9	193.745	152.3	192.29	136.9	192.307	152.3	191.564	136.9	202.298		152.3	176.916	136.9	181.556	152.3	174.909	136.9	195.814	152.3	174.886	136.9	195.621
338.8	293.771	216.6	264.643	338.8	294.029	216.6	280.19	338.8	293.868	216.6	265.302	338.8	294.013	216.6	280.075		338.8	293.879	216.6	302.03	338.8	293.879	216.6	302.03	338.8	294.011	216.6	302.241	338.8	294.07	216.6	301.419	338.8	290.325	216.6	294.478		338.8	293.74	216.6	275.954	338.8	293.806	216.6	292.2	338.8	293.847	216.6	290.921
314.3	359.131	279.3	342.274	314.3	370.695	279.3	349.931	314.3	359.308	279.3	342.365	314.3	370.785	279.3	349.948		314.3	359.342	279.3	366.725	314.3	359.342	279.3	366.725	314.3	359.293	279.3	366.652	314.3	359.376	279.3	368.05	314.3	369.145	279.3	359.788		314.3	373.238	279.3	336.631	314.3	359.161	279.3	320.804	314.3	359.249	279.3	320.744
441.5	398.518	305.2	363.539	441.5	399.868	305.2	383.795	441.5	398.577	305.2	364.657	441.5	399.847	305.2	383.665		441.5	396.738	305.2	379.025	441.5	396.738	305.2	379.025	441.5	396.655	305.2	378.623	441.5	396.539	305.2	380.801	441.5	402.095	305.2	378.99		441.5	396.578	305.2	391.555	441.5	396.57	305.2	385.686	441.5	396.492	305.2	385.049
329.5	372.113	296.4	354.27	329.5	356.619	296.4	358.812	329.5	371.936	296.4	355.035	329.5	356.667	296.4	358.612		329.5	374.437	296.4	359.432	329.5	374.437	296.4	359.432	329.5	374.437	296.4	359.211	329.5	374.359	296.4	360.678	329.5	368.628	296.4	357.634		329.5	364.609	296.4	363.674	329.5	356.573	296.4	357.645	329.5	355.355	296.4	357.615
284.9	329.993	227.1	299.649	284.9	322.239	227.1	298.966	284.9	329.727	227.1	300.001	284.9	322.311	227.1	298.843		284.9	321.27	227.1	280.863	284.9	321.27	227.1	280.863	284.9	321.601	227.1	281.018	284.9	319.811	227.1	280.401	284.9	309.322	227.1	294.372		284.9	329.915	227.1	298.374	284.9	329.83	227.1	300.43	284.9	329.924	227.1	300.594
270.9	228.663	166.1	212.852	270.9	226.147	166.1	224.169	270.9	228.597	166.1	212.937	270.9	226.118	166.1	224.205		270.9	226.025	166.1	217.028	270.9	226.025	166.1	217.028	270.9	226.09	166.1	217.329	270.9	226.176	166.1	216.283	270.9	226.057	166.1	231.358		270.9	225.901	166.1	202.581	270.9	226.049	166.1	197.835	270.9	226.074	166.1	198.037
172.1	170.675	112.8	126.52	172.1	170.443	112.8	156.024	172.1	170.245	112.8	127.272	172.1	170.462	112.8	156.008		172.1	171.155	112.8	163.98	172.1	171.155	112.8	163.98	172.1	170.504	112.8	163.431	172.1	173.642	112.8	166.08	172.1	163.172	112.8	159.684		172.1	173.157	112.8	147.302	172.1	169.085	112.8	125.685	172.1	169	112.8	123.034
150.9	106.031	87	58.9347	150.9	106.009	87	89.168	150.9	105.871	87	59.9578	150.9	106.078	87	89.0367		150.9	134.376	87	124.421	150.9	134.376	87	124.421	150.9	133.556	87	123.639	150.9	137.287	87	127.333	150.9	110.643	87	106.366		150.9	109.063	87	104.655	150.9	106.078	87	94.5799	150.9	106.055	87	92.9532
78.2	54.7448	59.3	68.9355	78.2	63.9172	59.3	81.8009	78.2	54.8556	59.3	69.3641	78.2	63.6796	59.3	81.697		78.2	103.931	59.3	92.5681	78.2	103.931	59.3	92.5681	78.2	103.558	59.3	91.9595	78.2	105.221	59.3	95.583	78.2	74.1975	59.3	80.9881		78.2	80.0058	59.3	86.8001	78.2	70.2119	59.3	78.3502	78.2	68.0251	59.3	76.7767
98.2	65.3957	66.1	61.2293	98.2	75.6124	66.1	73.862	98.2	65.7038	66.1	61.526	98.2	75.3661	66.1	73.7904		98.2	92.1393	66.1	78.3548	98.2	92.1393	66.1	78.3548	98.2	91.8131	66.1	77.655	98.2	93.1466	66.1	81.6294	98.2	71.0714	66.1	73.2253		98.2	78.4753	66.1	81.2559	98.2	53.3942	66.1	71.8524	98.2	53.2052	66.1	71.1074
107.6	117.556	76.2	121.154	107.6	107.009	76.2	125.224	107.6	117.642	76.2	121.223	107.6	106.848	76.2	125.164		107.6	116.524	76.2	101.152	107.6	116.524	76.2	101.152	107.6	116.125	76.2	100.827	107.6	118.125	76.2	103.087	107.6	105.162	76.2	121.719		107.6	114.859	76.2	113.888	107.6	116.066	76.2	109.627	107.6	115.396	76.2	109.295
221.7	179.042	119.7	172.404	221.7	185.583	119.7	190.716	221.7	179.185	119.7	173.117	221.7	185.49	119.7	190.663		221.7	185.981	119.7	174.871	221.7	185.981	119.7	174.871	221.7	186.091	119.7	174.998	221.7	185.605	119.7	175.611	221.7	191.369	119.7	194.419		221.7	184.884	119.7	185.929	221.7	180.995	119.7	167.836	221.7	180.657	119.7	166.747
315.5	302.537	210	293.134	315.5	293.158	210	292.438	315.5	302.644	210	293.961	315.5	293.126	210	292.365		315.5	298.197	210	279.99	315.5	298.197	210	279.99	315.5	298.435	210	280.253	315.5	297.513	210	281.142	315.5	293.013	210	284.27		315.5	287.268	210	294.843	315.5	292.509	210	304.056	315.5	291.368	210	303.271
369.7	376.538	312.1	331.159	369.7	377.028	312.1	339.095	369.7	376.374	312.1	332.051	369.7	377.073	312.1	338.995		369.7	362.601	312.1	362.105	369.7	362.601	312.1	362.105	369.7	363.068	312.1	362.195	369.7	361.626	312.1	362.592	369.7	373.315	312.1	350.277		369.7	380.781	312.1	327.998	369.7	379.389	312.1	318.345	369.7	379.951	312.1	317.528
369.8	392.042	306.6	392.672	369.8	397.731	306.6	384.082	369.8	392.136	306.6	392.864	369.8	397.801	306.6	384.106		369.8	354.532	306.6	387.837	369.8	354.532	306.6	387.837	369.8	354.606	306.6	387.956	369.8	356.304	306.6	388.623	369.8	391.348	306.6	381.157		369.8	395.343	306.6	377.559	369.8	387.612	306.6	393.956	369.8	388.422	306.6	395.065
314	358.758	338.6	325.716	314	353.437	338.6	342.296	314	358.787	338.6	326.245	314	353.536	338.6	342.402		314	359.068	338.6	352.298	314	359.068	338.6	352.298	314	358.852	338.6	352.028	314	358.757	338.6	353.43	314	358.989	338.6	352.173		314	358.918	338.6	340.176	314	358.839	338.6	335.086	314	358.942	338.6	335.297
382.9	338.184	196.1	319.664	382.9	313.536	196.1	310.272	382.9	337.977	196.1	319.407	382.9	313.625	196.1	310.377		382.9	337.989	196.1	298.726	382.9	337.989	196.1	298.726	382.9	337.992	196.1	299.064	382.9	337.998	196.1	297.461	382.9	300.608	196.1	301.519		382.9	320.46	196.1	303.434	382.9	337.906	196.1	310.762	382.9	337.969	196.1	310.453
240.1	202.354	168.7	211.456	240.1	218.789	168.7	223.87	240.1	202.565	168.7	211.654	240.1	218.869	168.7	223.882		240.1	218.745	168.7	217.719	240.1	218.745	168.7	217.719	240.1	218.517	168.7	218.141	240.1	219.813	168.7	216.466	240.1	225.986	168.7	233.81		240.1	218.197	168.7	203.146	240.1	195.16	168.7	193.598	240.1	195.114	168.7	194.154
158.5	193.433	93.2	158.57	158.5	172.591	93.2	156.687	158.5	192.746	93.2	158.51	158.5	172.591	93.2	156.63		158.5	166.739	93.2	163.383	158.5	166.739	93.2	163.383	158.5	166.456	93.2	163.148	158.5	168.238	93.2	164.315	158.5	169.685	93.2	161.895		158.5	179.316	93.2	152.767	158.5	187.898	93.2	151.996	158.5	188.361	93.2	151.156
102.1	86.0382	88	78.9677	102.1	93.3931	88	102.573	102.1	86.048	88	79.4515	102.1	93.288	88	102.447		102.1	132.713	88	116.906	102.1	132.713	88	116.906	102.1	132.169	88	116.293	102.1	134.582	88	119.309	102.1	108.703	88	105.264		102.1	111.998	88	102.135	102.1	104.273	88	79.6134	102.1	103.061	88	77.7391
77.9	90.7287	58.4	17.2943	77.9	77.3761	58.4	49.5791	77.9	90.5225	58.4	18.1222	77.9	77.1757	58.4	49.3768		77.9	103.341	58.4	85.4711	77.9	103.341	58.4	85.4711	77.9	103.583	58.4	84.8323	77.9	102.785	58.4	88.3263	77.9	81.8924	58.4	71.823		77.9	81.3618	58.4	66.0541	77.9	80.3678	58.4	55.5474	77.9	80.0514	58.4	52.5916
52.9	57.9434	54.7	79.7372	52.9	70.3025	54.7	89.4335	52.9	58.2989	54.7	79.6306	52.9	70.119	54.7	89.3205		52.9	93.7712	54.7	77.4702	52.9	93.7712	54.7	77.4702	52.9	93.1715	54.7	77.2618	52.9	96.0324	54.7	78.6719	52.9	73.3612	54.7	80.049		52.9	87.3363	54.7	93.4441	52.9	74.1525	54.7	81.5619	52.9	74.4569	54.7	81.0305
79.5	121.504	82.7	106.946	79.5	120.812	82.7	113.474	79.5	121.558	82.7	107.173	79.5	120.728	82.7	113.48		79.5	117.825	82.7	103.767	79.5	117.825	82.7	103.767	79.5	117.525	82.7	103.84	79.5	119.147	82.7	103.965	79.5	115.383	82.7	124.721		79.5	104.062	82.7	107.604	79.5	82.446	82.7	116.535	79.5	82.2713	82.7	117.439
219.7	213.401	199.2	186.915	219.7	212.538	199.2	199.163	219.7	213.602	199.2	187.2	219.7	212.497	199.2	199.091		219.7	184.716	199.2	181.269	219.7	184.716	199.2	181.269	219.7	184.984	199.2	181.69	219.7	184.335	199.2	180.547	219.7	195.181	199.2	201.972		219.7	216.13	199.2	190.55	219.7	228.619	199.2	185.451	219.7	229.376	199.2	183.992
331.3	291.722	244.3	265.22	331.3	296.967	244.3	280.43	331.3	291.966	244.3	266.034	331.3	296.976	244.3	280.327		331.3	286.327	244.3	286.023	331.3	286.327	244.3	286.023	331.3	286.492	244.3	285.784	331.3	286.575	244.3	288.43	331.3	291.053	244.3	285.458		331.3	293.352	244.3	287.269	331.3	289.652	244.3	269.016	331.3	288.136	244.3	268.767
412.5	367.543	319	367.263	412.5	367.615	319	373.236	412.5	367.606	319	368.117	412.5	367.665	319	373.1		412.5	367.697	319	367.732	412.5	367.697	319	367.732	412.5	367.681	319	367.691	412.5	367.742	319	370.304	412.5	366.347	319	364.694		412.5	367.588	319	375.839	412.5	371.504	319	370.48	412.5	370.801	319	370.048
323.6	368.532	299.5	352.916	323.6	382.995	299.5	364.597	323.6	368.641	299.5	353.575	323.6	383.098	299.5	364.528		323.6	368.689	299.5	377.881	323.6	368.689	299.5	377.881	323.6	368.634	299.5	377.566	323.6	368.537	299.5	380.645	323.6	387.174	299.5	380.317		323.6	388.829	299.5	361.359	323.6	368.554	299.5	359.816	323.6	368.51	299.5	359.589
472.9	427.994	233.3	371.307	472.9	383.178	233.3	364.166	472.9	427.963	233.3	371.052	472.9	383.177	233.3	364.223		472.9	428.021	233.3	368.854	472.9	428.021	233.3	368.854	472.9	427.97	233.3	368.987	472.9	428.059	233.3	367.933	472.9	363.931	233.3	358.383		472.9	398.229	233.3	360.287	472.9	427.897	233.3	363.671	472.9	427.92	233.3	363.444
344	299.118	168.7	285.126	344	299.218	168.7	287.647	344	299.069	168.7	285.63	344	299.24	168.7	287.723		344	321.412	168.7	296.268	344	321.412	168.7	296.268	344	321.008	168.7	296.626	344	322.397	168.7	294.994	344	300.42	168.7	287.641		344	307.295	168.7	277.933	344	308.211	168.7	279.463	344	307.153	168.7	279.012
199.9	221.746	133.1	212.457	199.9	228.258	133.1	217.023	199.9	221.464	133.1	212.468	199.9	228.417	133.1	216.968		199.9	219.866	133.1	210.821	199.9	219.866	133.1	210.821	199.9	219.908	133.1	211.15	199.9	220.218	133.1	209.995	199.9	233.919	133.1	220.362		199.9	218.6	133.1	195.386	199.9	204.318	133.1	190.983	199.9	204.122	133.1	189.989
164.6	165.993	132	121.983	164.6	161.122	132	136.548	164.6	165.82	132	122.079	164.6	161.071	132	136.579		164.6	172.443	132	157.085	164.6	172.443	132	157.085	164.6	171.92	132	156.58	164.6	174.652	132	159.035	164.6	157.704	132	152.816		164.6	166.173	132	128.991	164.6	164.746	132	116.974	164.6	163.343	132	116.334
97.1	129.945	66.7	85.4275	97.1	118.39	66.7	112.28	97.1	129.816	66.7	85.9558	97.1	118.208	66.7	112.29		97.1	141.934	66.7	115.498	97.1	141.934	66.7	115.498	97.1	141.866	66.7	114.823	97.1	142.125	66.7	118.14	97.1	115.055	66.7	105.308		97.1	117.195	66.7	119.031	97.1	111.608	66.7	108.743	97.1	110.841	66.7	107.255
86.5	66.2723	54.8	56.1907	86.5	75.4067	54.8	77.8898	86.5	66.702	54.8	56.7605	86.5	75.1603	54.8	77.7824		86.5	103.958	54.8	89.2788	86.5	103.958	54.8	89.2788	86.5	103.45	54.8	88.8266	86.5	106.024	54.8	91.4145	86.5	73.3086	54.8	78.6201		86.5	87.5307	54.8	72.9971	86.5	78.2701	54.8	49.3733	86.5	75.7722	54.8	47.2912
76.5	53.0714			76.5	59.8036			76.5	53.1332			76.5	59.7577				76.5	92.7053			76.5	92.7053			76.5	91.7916			76.5	95.8839			76.5	61.8286				76.5	68.8732			76.5	51.4736			76.5	49.6709
108.7	108.964			108.7	111.179			108.7	108.945			108.7	111.192				108.7	112.971			108.7	112.971			108.7	112.15			108.7	116.622			108.7	113.003				108.7	100.391			108.7	92.8172			108.7	92.8139
251.5	231.508			251.5	222.246			251.5	231.009			251.5	222.26				251.5	206.771			251.5	206.771			251.5	206.81			251.5	206.525			251.5	207.484				251.5	214.714			251.5	206.805			251.5	206.729
297.9	299.125			297.9	303.738			297.9	299.501			297.9	303.695				297.9	297.808			297.9	297.808			297.9	297.894			297.9	297.118			297.9	296.979				297.9	313.011			297.9	300.157			297.9	299.472
423.2	378.137			423.2	372.763			423.2	378.206			423.2	372.664				423.2	378.461			423.2	378.461			423.2	378.439			423.2	378.359			423.2	368.064				423.2	378.375			423.2	378.203			423.2	378.174
399.3	417.276			399.3	399.793			399.3	417.033			399.3	399.797				399.3	389.535			399.3	389.535			399.3	390.132			399.3	389.134			399.3	397.534				399.3	408.544			399.3	417.818			399.3	417.966
385.4	389.32			385.4	381.206			385.4	388.729			385.4	381.409				385.4	390.827			385.4	390.827			385.4	391.311			385.4	388.147			385.4	382.56				385.4	384.292			385.4	395.25			385.4	395.791
325.8	337.31			325.8	329.548			325.8	336.629			325.8	329.871				325.8	298.882			325.8	298.882			325.8	299.082			325.8	298.045			325.8	315.956				325.8	316.776			325.8	320.045			325.8	320.215
152.1	197.165			152.1	207.751			152.1	197.027			152.1	207.9				152.1	197.005			152.1	197.005			152.1	197.084			152.1	197.124			152.1	225.995				152.1	201.427			152.1	197.05			152.1	197.066
141.5	186.58			141.5	172.507			141.5	186.424			141.5	172.488				141.5	175.739			141.5	175.739			141.5	175.599			141.5	176.388			141.5	160.983				141.5	176.726			141.5	184.201			141.5	185.288
90	106.641			90	104.827			90	106.589			90	104.69				90	131.895			90	131.895			90	131.474			90	133.412			90	106.529				90	112.865			90	106.725			90	106.114
55.5	39.5312			55.5	64.4372			55.5	39.9512			55.5	64.253				55.5	98.2432			55.5	98.2432			55.5	97.5584			55.5	100.252			55.5	68.2368				55.5	82.9559			55.5	58.6669			55.5	55.2599
68.9	70.3395			68.9	66.8915			68.9	70.4685			68.9	66.6785				68.9	87.956			68.9	87.956			68.9	87.4668			68.9	89.71			68.9	61.5352				68.9	71.8265			68.9	61.0501			68.9	60.1263
116.1	98.9435			116.1	107.211			116.1	99.0221			116.1	107.065				116.1	120.329			116.1	120.329			116.1	120.05			116.1	121.303			116.1	118.912				116.1	106.09			116.1	95.5242			116.1	94.1205
218.8	213.243			218.8	202.78			218.8	212.872			218.8	202.717				218.8	213.922			218.8	213.922			218.8	214.49			218.8	210.408			218.8	211.292				218.8	199.902			218.8	199.354			218.8	200.058
282.3	279.075			282.3	284.031			282.3	279.009			282.3	284.032				282.3	300.471			282.3	300.471			282.3	300.446			282.3	301.038			282.3	298.946				282.3	277.101			282.3	262.691			282.3	261.123
212.6	293.907			212.6	351.491			212.6	294.904			212.6	351.55				212.6	257.412			212.6	257.412			212.6	257.569			212.6	269.339			212.6	361.208				212.6	352.795			212.6	257.484			212.6	257.693
352.2	397.199			352.2	397.169			352.2	397.313			352.2	397.128				352.2	384.911			352.2	384.911			352.2	385.04			352.2	385.225			352.2	385.741				352.2	397.134			352.2	397.047			352.2	397.052
347.6	362.81			347.6	358.863			347.6	362.705			347.6	358.99				347.6	381.9			347.6	381.9			347.6	382.311			347.6	379.329			347.6	368.315				347.6	356.401			347.6	356.5			347.6	356.803
299.5	298.232			299.5	299.981			299.5	297.683			299.5	300.231				299.5	293.918			299.5	293.918			299.5	293.772			299.5	294.929			299.5	299.085				299.5	285.527			299.5	273.311			299.5	274.014
174.9	209.627			174.9	217.098			174.9	209.382			174.9	217.335				174.9	213.929			174.9	213.929			174.9	214.157			174.9	213.376			174.9	219.944				174.9	216.3			174.9	202.277			174.9	202.505
222.7	177.809			222.7	177.667			222.7	177.66			222.7	177.651				222.7	177.68			222.7	177.68			222.7	177.641			222.7	177.702			222.7	170.438				222.7	177.723			222.7	177.795			222.7	177.849
113	112.383			113	113.018			113	111.968			113	112.809				113	127.408			113	127.408			113	127.221			113	128.007			113	114.443				113	114.924			113	105.528			113	104.336
51.9	60.1624			51.9	66.4345			51.9	60.0505			51.9	66.2424				51.9	88.7798			51.9	88.7798			51.9	88.4298			51.9	90.1008			51.9	71.5793				51.9	78.5685			51.9	61.5617			51.9	59.2684
71.6	44.8884			71.6	54.6529			71.6	45.0625			71.6	54.4068				71.6	79.5504			71.6	79.5504			71.6	78.9567			71.6	81.7924			71.6	66.0941				71.6	52.9383			71.6	26.8067			71.6	26.7271
116	89.7561			116	100.072			116	89.2255			116	99.8509				116	107.579			116	107.579			116	107.29			116	109.119			116	116.701				116	94.7421			116	80.5449			116	79.7584
175.3	209.252			175.3	218.314			175.3	209.275			175.3	218.326				175.3	203.338			175.3	203.338			175.3	203.928			175.3	200.836			175.3	210.619				175.3	220.262			175.3	220.402			175.3	220.196
295	249.967			295	265.429			295	250.084			295	265.513				295	309.301			295	309.301			295	309.051			295	309.671			295	297.877				295	250.067			295	266.855			295	265.008
353.8	308.915			353.8	334.964			353.8	309.154			353.8	335.04				353.8	333.666			353.8	333.666			353.8	333.285			353.8	338.627			353.8	366.898				353.8	337.54			353.8	308.951			353.8	309.08
387.2	392.003			387.2	395.981			387.2	392.608			387.2	395.937				387.2	380.737			387.2	380.737			387.2	380.92			387.2	381.732			387.2	392.797				387.2	390.89			387.2	375.396			387.2	374.637
330.4	371.648			330.4	374.24			330.4	372.484			330.4	374.164				330.4	371.456			330.4	371.456			330.4	371.481			330.4	370.894			330.4	355.284				330.4	375.35			330.4	375.178			330.4	375.236
256.6	288.23			256.6	286.011			256.6	288.134			256.6	285.945				256.6	285.641			256.6	285.641			256.6	285.572			256.6	286.339			256.6	292.842				256.6	282.648			256.6	281.164			256.6	281.517
241.5	259.546			241.5	224.347			241.5	258.29			241.5	224.533				241.5	209.591			241.5	209.591			241.5	210.032			241.5	208.346			241.5	223.452				241.5	215.396			241.5	231.016			241.5	233.009
175.2	164.323			175.2	175.463			175.2	164.125			175.2	175.497				175.2	163.296			175.2	163.296			175.2	163.105			175.2	164.22			175.2	171.145				175.2	166.909			175.2	151.91			175.2	151.225
81.1	68.8717			81.1	101.702			81.1	69.4633			81.1	101.448				81.1	124.777			81.1	124.777			81.1	124.561			81.1	125.492			81.1	116.243				81.1	105.407			81.1	78.7721			81.1	74.8902
57.3	86.9483			57.3	74.0073			57.3	86.5463			57.3	73.8312				57.3	87.4828			57.3	87.4828			57.3	87.1679			57.3	88.9429			57.3	73.2921				57.3	96.2902			57.3	102.397			57.3	102.407
63.4	38.3802			63.4	50.6909			63.4	38.8023			63.4	50.5352				63.4	78.605			63.4	78.605			63.4	78.1418			63.4	80.4094			63.4	71.5815				63.4	49.1544			63.4	25.3962			63.4	23.853
143.8	99.0356			143.8	102.444			143.8	98.9741			143.8	102.228				143.8	106.296			143.8	106.296			143.8	106.171			143.8	106.773			143.8	116.229				143.8	98.7706			143.8	99.0381			143.8	98.888
222.8	230.97			222.8	222.754			222.8	230.785			222.8	222.681				222.8	198.666			222.8	198.666			222.8	199.524			222.8	195.014			222.8	214.924				222.8	208.489			222.8	196.176			222.8	196.242
352.3	307.358			352.3	307.289			352.3	307.508			352.3	307.397				352.3	307.319			352.3	307.319			352.3	307.579			352.3	307.579			352.3	308.992				352.3	307.34			352.3	307.26			352.3	307.264
395.1	356.342			395.1	371.645			395.1	356.591			395.1	371.634				395.1	361.825			395.1	361.825			395.1	361.564			395.1	363.645			395.1	373.259				395.1	379.942			395.1	381.668			395.1	381.386
390.6	395.45			390.6	392.622			390.6	395.62			390.6	392.637				390.6	390.712			390.6	390.712			390.6	390.614			390.6	392.287			390.6	406.166				390.6	376.23			390.6	369.909			390.6	369.303
387.8	401.014			387.8	378.965			387.8	400.93			387.8	378.968				387.8	384.04			387.8	384.04			387.8	384.146			387.8	382.606			387.8	356.75				387.8	385.811			387.8	389.4			387.8	388.142
269.3	269.337			269.3	279.253			269.3	269.911			269.3	279.167				269.3	290.842			269.3	290.842			269.3	290.813			269.3	291.359			269.3	287.907				269.3	288.18			269.3	279.538			269.3	278.927
236.5	271.463			236.5	235.574			236.5	270.172			236.5	235.666				236.5	199.822			236.5	199.822			236.5	199.878			236.5	200.191			236.5	220.114				236.5	233.334			236.5	252.908			236.5	255.143
161.8	164.41			161.8	162.681			161.8	163.382			161.8	162.779				161.8	153.993			161.8	153.993			161.8	153.502			161.8	156.002			161.8	164.359				161.8	151.761			161.8	150.881			161.8	152.077
93.8	127.16			93.8	129.873			93.8	126.775			93.8	129.835				93.8	123.977			93.8	123.977			93.8	123.832			93.8	124.494			93.8	115.586				93.8	129.185			93.8	122.769			93.8	121.332
74.5	73.478			74.5	72.8373			74.5	73.4552			74.5	72.5916				74.5	91.7276			74.5	91.7276			74.5	91.6586			74.5	92.3613			74.5	67.8856				74.5	84.0882			74.5	74.1566			74.5	73.2432
64.3	46.4918			64.3	54.6456			64.3	46.728			64.3	54.3637				64.3	80.4079			64.3	80.4079			64.3	79.9237			64.3	82.0959			64.3	68.4683				64.3	65.4497			64.3	61.5803			64.3	60.7791
78.9	123.909			78.9	123.687			78.9	123.925			78.9	123.611				78.9	107.164			78.9	107.164			78.9	106.789			78.9	108.832			78.9	119.334				78.9	122.35			78.9	117.434			78.9	118.974
121.8	166.783			121.8	175.302			121.8	166.892			121.8	175.37				121.8	166.66			121.8	166.66			121.8	166.816			121.8	166.661			121.8	201.672				121.8	166.651			121.8	166.836			121.8	166.715
329.2	311.151			329.2	316.77			329.2	311.307			329.2	316.852				329.2	299.838			329.2	299.838			329.2	300.005			329.2	299.999			329.2	310.112				329.2	308.223			329.2	293.179			329.2	293.374
386.8	403.373			386.8	395.412			386.8	403.466			386.8	395.409				386.8	392.998			386.8	392.998			386.8	392.989			386.8	392.604			386.8	385.705				386.8	382.74			386.8	393.591			386.8	394.017
455.3	416.805			455.3	415.529			455.3	417.349			455.3	415.54				455.3	410.419			455.3	410.419			455.3	410.312			455.3	410.362			455.3	410.19				455.3	410.563			455.3	410.276			455.3	410.31
400.5	410.961			400.5	388.736			400.5	410.742			400.5	388.752				400.5	387.303			400.5	387.303			400.5	387.443			400.5	385.886			400.5	374.844				400.5	366.498			400.5	362.287			400.5	361.172
326.4	328.387			326.4	321.102			326.4	328.357			326.4	321.24				326.4	310.302			326.4	310.302			326.4	310.677			326.4	308.618			326.4	303.739				326.4	315.451			326.4	314.173			326.4	313.648
250.3	260.79			250.3	253.003			250.3	260.471			250.3	253.136				250.3	222.448			250.3	222.448			250.3	223.076			250.3	220.073			250.3	232.474				250.3	238.681			250.3	242.413			250.3	242.457
160.1	187.61			160.1	171.191			160.1	186.497			160.1	171.288				160.1	157.592			160.1	157.592			160.1	157.301			160.1	158.676			160.1	164.285				160.1	151.014			160.1	152.788			160.1	153.033
111.3	128.626			111.3	116.025			111.3	127.951			111.3	116.021				111.3	125.721			111.3	125.721			111.3	125.109			111.3	127.825			111.3	109.496				111.3	122.665			111.3	129.321			111.3	128.589
59.5	75.9062			59.5	72.6226			59.5	75.611			59.5	72.4586				59.5	100.371			59.5	100.371			59.5	99.8996			59.5	102.625			59.5	70.073				59.5	78.8064			59.5	68.4573			59.5	66.443
49.3	34.644			49.3	59.4424			49.3	35.1266			49.3	59.2079				49.3	86.6567			49.3	86.6567			49.3	85.8649			49.3	89.6316			49.3	62.7416				49.3	65.2626			49.3	48.9335			49.3	46.0838
96.8	110.35			96.8	122.346			96.8	110.893			96.8	122.237				96.8	114.795			96.8	114.795			96.8	114.451			96.8	115.51			96.8	111.746				96.8	102.509			96.8	82.2593			96.8	79.8535
223.6	215.166			223.6	210.03			223.6	215.235			223.6	210.053				223.6	200.885			223.6	200.885			223.6	201.562			223.6	196.97			223.6	199.433				223.6	198.62			223.6	217.623			223.6	217.639
367.5	322.501			367.5	322.621			367.5	322.658			367.5	322.604				367.5	322.678			367.5	322.678			367.5	322.578			367.5	322.67			367.5	308.851				367.5	322.562			367.5	322.526			367.5	322.487
419	400.695			419	394.529			419	400.546			419	394.556				419	374.343			419	374.343			419	374.232			419	374.3			419	388.31				419	390.342			419	387.619			419	387.297
478.1	433.131			478.1	433.378			478.1	433.293			478.1	433.338				478.1	433.228			478.1	433.228			478.1	433.162			478.1	433.172			478.1	424.533				478.1	433.319			478.1	433.282			478.1	433.295
377	387.014			377	384.647			377	387.312			377	384.624				377	393.755			377	393.755			377	393.96			377	392.215			377	387.087				377	385.805			377	394.402			377	393.545
336.9	364.692			336.9	329.036			336.9	363.753			336.9	329.069				336.9	320.359			336.9	320.359			336.9	321.327			336.9	316.586			336.9	319.219				336.9	340.403			336.9	365.094			336.9	365.568
213.5	233.969			213.5	235.168			213.5	233.794			213.5	235.282				213.5	215.917			213.5	215.917			213.5	216.242			213.5	214.9			213.5	237.351				213.5	227.648			213.5	222.572			213.5	222.327
228.4	183.496			228.4	183.362			228.4	183.346			228.4	183.353				228.4	183.373			228.4	183.373			228.4	183.281			228.4	183.434			228.4	170.221				228.4	183.369			228.4	183.521			228.4	183.519
125	119.562			125	119.388			125	119.531			125	119.343				125	134.122			125	134.122			125	133.711			125	135.329			125	111.889				125	123.97			125	126.673			125	125.501
67.4	98.2086			67.4	91.9867			67.4	97.7127			67.4	91.9604				67.4	98.374			67.4	98.374			67.4	97.9744			67.4	100.518			67.4	77.5004				67.4	103.149			67.4	112.517			67.4	112.482
75.9	45.6434			75.9	58.6792			75.9	46.1329			75.9	58.5653				75.9	83.0079			75.9	83.0079			75.9	81.9758			75.9	86.8972			75.9	56.4076				75.9	73.2092			75.9	57.796			75.9	55.6338
114.7	120.123			114.7	110.966			114.7	120.046			114.7	110.875				114.7	101.279			114.7	101.279			114.7	100.664			114.7	103.26			114.7	102.969				114.7	92.8425			114.7	71.9617			114.7	70.114
163.5	194.953			163.5	205.185			163.5	195.524			163.5	205.112				163.5	180.334			163.5	180.334			163.5	180.659			163.5	178.824			163.5	198.137				163.5	187.4			163.5	170.277			163.5	168.758
304.8	322.516			304.8	317.622			304.8	322.91			304.8	317.532				304.8	310.626			304.8	310.626			304.8	311.417			304.8	306.997			304.8	304.068				304.8	311.423			304.8	295.121			304.8	293.717
423.1	378.154			423.1	378.144			423.1	378.199			423.1	378.187				423.1	378.014			423.1	378.014			423.1	378.369			423.1	378.214			423.1	380.569				423.1	378.237			423.1	378.033			423.1	378.195
368.1	404.902			368.1	412.937			368.1	405.209			368.1	413.053				368.1	398.662			368.1	398.662			368.1	398.676			368.1	399.215			368.1	412.734				368.1	413.106			368.1	413.034			368.1	413.063
361.2	392.743			361.2	387.25			361.2	392.942			361.2	387.316				361.2	402.993			361.2	402.993			361.2	403.377			361.2	401.481			361.2	388.075				361.2	385.445			361.2	388.46			361.2	387.764
308.7	316.813			308.7	317.989			308.7	316.633			308.7	318.073				308.7	317.308			308.7	317.308			308.7	317.682			308.7	315.608			308.7	312.724				308.7	327.174			308.7	330.304			308.7	330.886
200.3	237.239			200.3	239.045			200.3	237.25			200.3	239.168				200.3	219.906			200.3	219.906			200.3	220.465			200.3	218.138			200.3	237.237				200.3	231.752			200.3	228.001			200.3	229.345
107.5	152.492			107.5	152.227			107.5	152.424			107.5	152.199				107.5	152.233			107.5	152.233			107.5	152.158			107.5	152.3			107.5	160.153				107.5	152.237			107.5	152.404			107.5	152.365
98.3	79.2459			98.3	96.5011			98.3	79.0761			98.3	96.3372				98.3	118.625			98.3	118.625			98.3	118.274			98.3	119.677			98.3	105.738				98.3	99.5691			98.3	79.045			98.3	76.4028
48	74.3152			48	76.3084			48	74.1141			48	76.1737				48	89.2566			48	89.2566			48	89.1365			48	90.2629			48	71.161				48	91.5566			48	86.2398			48	84.5777
29.3	40.8954			29.3	63.4357			29.3	41.3422			29.3	63.2723				29.3	73.9922			29.3	73.9922			29.3	73.933			29.3	74.0825			29.3	63.2688				29.3	59.2203			29.3	31.4957			29.3	29.5203
53.8	92.703			53.8	98.6835			53.8	92.7553			53.8	98.54				53.8	98.8155			53.8	98.8155			53.8	98.5362			53.8	98.6009			53.8	100.312				53.8	88.7298			53.8	74.5084			53.8	73.7125
206.6	216.027			206.6	212.559			206.6	215.832			206.6	212.526				206.6	185.142			206.6	185.142			206.6	185.561			206.6	182.839			206.6	195.093				206.6	209.904			206.6	199.922			206.6	198.517
256.8	298.186			256.8	298.302			256.8	298.519			256.8	298.294				256.8	300.255			256.8	300.255			256.8	300.459			256.8	299.185			256.8	301.737				256.8	283.525			256.8	272.908			256.8	271.128
379.8	334.948			379.8	362.477			379.8	334.995			379.8	362.452				379.8	368.618			379.8	368.618			379.8	368.653			379.8	368.229			379.8	378.463				379.8	361.326			379.8	334.954			379.8	335.09
447.6	402.583			447.6	402.711			447.6	402.689			447.6	402.778				447.6	402.707			447.6	402.707			447.6	402.572			447.6	402.501			447.6	405.53				447.6	402.884			447.6	402.675			447.6	402.708
448.4	407.886			448.4	403.578			448.4	407.942			448.4	403.663				448.4	403.605			448.4	403.605			448.4	403.589			448.4	403.542			448.4	388.976				448.4	403.6			448.4	403.399			448.4	403.444
355.9	310.831			355.9	311.015			355.9	310.89			355.9	311.043				355.9	310.997			355.9	310.997			355.9	310.96			355.9	310.916			355.9	311.299				355.9	311.164			355.9	311.043			355.9	310.899
198	241.843			198	230.774			198	240.797			198	230.838				198	210.165			198	210.165			198	210.272			198	210.201			198	233.407				198	221			198	240.064			198	240.951
172.2	190.477			172.2	171.693			172.2	189.504			172.2	171.753				172.2	175.615			172.2	175.615			172.2	175.45			172.2	175.997			172.2	165.501				172.2	163.806			172.2	172.639			172.2	173.101
111.2	71.8024			111.2	93.0197			111.2	71.6636			111.2	92.8118				111.2	130.366			111.2	130.366			111.2	129.844			111.2	132.134			111.2	105.292				111.2	106.142			111.2	103.185			111.2	101.946
77.1	57.6114			77.1	77.0371			77.1	57.6126			77.1	76.9077				77.1	94.4248			77.1	94.4248			77.1	93.5674			77.1	98.1556			77.1	68.5354				77.1	83.9164			77.1	77.9536			77.1	77.7756
66.7	75.6932			66.7	64.6949			66.7	75.3699			66.7	64.5774				66.7	87.0828			66.7	87.0828			66.7	86.1709			66.7	90.6285			66.7	61.6658				66.7	73.6878			66.7	83.6763			66.7	84.254
95.9	124.185			95.9	121.624			95.9	123.9			95.9	121.391				95.9	111.711			95.9	111.711			95.9	111.49			95.9	112.484			95.9	114.798				95.9	111.236			95.9	112.157			95.9	111.372
202.9	176.31			202.9	187.147			202.9	177.128			202.9	186.931				202.9	185.155			202.9	185.155			202.9	185.217			202.9	184.786			202.9	193.591				202.9	182.647			202.9	175.101			202.9	173.527
311.2	288.749			311.2	286.288			311.2	289.307			311.2	286.146				311.2	307.409			311.2	307.409			311.2	307.628			311.2	306.119			311.2	304.188				311.2	293.244			311.2	297.784			311.2	297.169
369.8	399.198			369.8	391.624			369.8	399.7			369.8	391.479				369.8	391.046			369.8	391.046			369.8	391.463			369.8	389.592			369.8	392.109				369.8	393.104			369.8	379.952			369.8	382.497
446.5	453.213			446.5	438.089			446.5	453.513			446.5	437.976				446.5	418.953			446.5	418.953			446.5	419.379			446.5	417.11			446.5	420.554				446.5	439.91			446.5	446.503			446.5	448.207
405.5	437.854			405.5	411.392			405.5	437.764			405.5	411.412				405.5	396.429			405.5	396.429			405.5	397.263			405.5	392.521			405.5	389.108				405.5	409.135			405.5	441.078			405.5	442.045
285.8	322.29			285.8	315.993			285.8	322.207			285.8	316.083				285.8	300.587			285.8	300.587			285.8	301.02			285.8	298.806			285.8	309.348				285.8	315.991			285.8	321.923			285.8	321.996
207.5	239.224			207.5	228.899			207.5	239.511			207.5	228.945				207.5	219.71			207.5	219.71			207.5	220.351			207.5	217.417			207.5	229.826				207.5	219.075			207.5	210.919			207.5	211.022
206	161.068			206	160.933			206	160.932			206	160.913				206	165.97			206	165.97			206	165.886			206	165.973			206	160.995				206	160.948			206	161.137			206	161.021
70.8	115.815			70.8	115.576			70.8	115.677			70.8	115.598				70.8	115.633			70.8	115.633			70.8	115.501			70.8	115.727			70.8	109.906				70.8	115.571			70.8	115.825			70.8	115.819
50.9	81.1376			50.9	78.3019			50.9	80.7606			50.9	78.2783				50.9	91.1294			50.9	91.1294			50.9	90.4256			50.9	94.4272			50.9	66.9075				50.9	95.6916			50.9	96.0003			50.9	95.9933
69.8	64.7839			69.8	72.0653			69.8	64.586			69.8	71.9629				69.8	82.0189			69.8	82.0189			69.8	81.3886			69.8	84.511			69.8	60.7842				69.8	72.6953			69.8	54.7308			69.8	53.2753
85.9	130.891			85.9	130.769			85.9	130.843			85.9	130.611				85.9	111.4			85.9	111.4			85.9	111.629			85.9	110.047			85.9	121.938				85.9	124.84			85.9	130.799			85.9	130.658
211.7	229.573			211.7	215.819			211.7	229.408			211.7	215.687				211.7	200.281			211.7	200.281			211.7	201.149			211.7	196.048			211.7	208.216				211.7	201.616			211.7	192.664			211.7	192.788
275.2	257.055			275.2	272.342			275.2	257.731			275.2	272.21				275.2	297.81			275.2	297.81			275.2	297.732			275.2	298.682			275.2	294.419				275.2	274.352			275.2	262.271			275.2	261.576
379.4	344.072			379.4	364.111			379.4	344.351			379.4	364.104				379.4	358.267			379.4	358.267			379.4	358.144			379.4	361.982			379.4	372.431				379.4	365.123			379.4	351.202			379.4	351.479
425.8	380.767			425.8	387.325			425.8	380.852			425.8	387.329				425.8	398.163			425.8	398.163			425.8	397.844			425.8	399.208			425.8	397.003				425.8	380.921			425.8	380.754			425.8	380.846
435.3	390.227			435.3	390.454			435.3	390.302			435.3	390.423				435.3	390.513			435.3	390.513			435.3	390.448			435.3	390.275			435.3	380.257				435.3	390.48			435.3	390.269			435.3	390.32
338.3	339.084			338.3	320.497			338.3	338.938			338.3	320.539				338.3	312.483			338.3	312.483			338.3	312.893			338.3	310.979			338.3	304.769				338.3	319.149			338.3	322.621			338.3	323.058
176.3	221.31			176.3	221.137			176.3	221.244			176.3	221.162				176.3	213.058			176.3	213.058			176.3	213.379			176.3	211.93			176.3	221.223				176.3	222.002			176.3	221.316			176.3	221.306
153.2	171.937			153.2	164.235			153.2	171.804			153.2	164.139				153.2	165.354			153.2	165.354			153.2	165.538			153.2	164.502			153.2	164.786				153.2	165.388			153.2	169.808			153.2	170.255
126.6	114.49			126.6	109.359			126.6	114.138			126.6	109.273				126.6	118.334			126.6	118.334			126.6	118.163			126.6	118.796			126.6	107.471				126.6	118.776			126.6	118.986			126.6	118.002
88.4	60.7796			88.4	72.7894			88.4	61.0259			88.4	72.7618				88.4	84.8607			88.4	84.8607			88.4	84.5885			88.4	86.2394			88.4	70.7866				88.4	73.0393			88.4	56.2924			88.4	54.4073
[truncated: 32 more columns]

## Sheet: The results Kendall-τ-GWO-SVM
GWO-SVM
Input combination	T，Tmax，Tmin，P，WS																			T，Tmax，Tmin，WS																					T，Tmax，Tmin，P
Observed	Training output	Observed	Testing output	Observed	Training output	Observed	Testing output	Observed	Training output	Observed	Testing output	Observed	Training output	Observed	Testing output	Observed	Training output	Observed	Testing output		Observed	Training output	Observed	Testing output	Observed	Training output	Observed	Testing output	Observed	Training output	Observed	Testing output	Observed	Training output	Observed	Testing output	Observed	Training output	Observed	Testing output		Observed	Training output	Observed	Testing output	Observed	Training output	Observed	Testing output
33.5	45.1979	32.8	49.1342	33.5	45.7702	32.8	49.3501	33.5	58.8114	32.8	63.8179	33.5	41.9008	32.8	42.2287	33.5	43.5509	32.8	46.9388		33.5	78.4153	32.8	72.4344	33.5	78.4499	32.8	72.7067	33.5	35.6834	32.8	44.4739	33.5	78.4506	32.8	72.7079	33.5	78.4502	32.8	72.7073		33.5	54.5252	32.8	58.95	33.5	54.866	32.8	59.6546
81.1	87.3964	97	134.199	81.1	87.7431	97	134.135	81.1	95.9549	97	123.541	81.1	83.0084	97	134.006	81.1	85.5476	97	133.864		81.1	103.549	97	94.5918	81.1	103.756	97	94.832	81.1	87.5508	97	97.4683	81.1	103.757	97	94.8318	81.1	103.756	97	94.8319		81.1	77.7826	97	134.447	81.1	78.5123	97	133.156
169.1	206.634	150.6	206.478	169.1	206.31	150.6	206.689	169.1	195.843	150.6	198.712	169.1	211.032	150.6	209.87	169.1	207.456	150.6	206.776		169.1	191.175	150.6	189.856	169.1	190.609	150.6	189.391	169.1	213.972	150.6	214.007	169.1	190.606	150.6	189.387	169.1	190.607	150.6	189.389		169.1	208.087	150.6	182.795	169.1	208.393	150.6	183.932
253.2	275.376	342.1	290.346	253.2	276.019	342.1	290.655	253.2	289.633	342.1	290.319	253.2	276.463	342.1	292.267	253.2	275.217	342.1	290.244		253.2	294.687	342.1	303.348	253.2	294.543	342.1	303.143	253.2	277.755	342.1	306.641	253.2	294.544	342.1	303.143	253.2	294.543	342.1	303.143		253.2	274.974	342.1	276.037	253.2	276.208	342.1	276.742
303.8	341.199	367.9	333.375	303.8	341.296	367.9	334.058	303.8	348.582	367.9	350.93	303.8	340.392	367.9	331.977	303.8	341.007	367.9	332.747		303.8	348.259	367.9	346.801	303.8	348.388	367.9	347.292	303.8	336.617	367.9	329.269	303.8	348.39	367.9	347.296	303.8	348.389	367.9	347.294		303.8	348.76	367.9	333.624	303.8	348.72	367.9	333.936
362.1	382.001	413.2	460.356	362.1	382.33	413.2	459.637	362.1	391.453	413.2	435.128	362.1	382.417	413.2	465.595	362.1	382.116	413.2	462.496		362.1	368.172	413.2	441.561	362.1	368.097	413.2	441.303	362.1	385.176	413.2	467.216	362.1	368.096	413.2	441.301	362.1	368.097	413.2	441.302		362.1	360.081	413.2	442.336	362.1	360.823	413.2	441.061
299.8	344.583	424.8	402.107	299.8	344.764	424.8	402.437	299.8	344.792	424.8	394.12	299.8	344.708	424.8	403.208	299.8	344.748	424.8	402.673		299.8	344.636	424.8	405.231	299.8	344.819	424.8	404.942	299.8	344.615	424.8	406.377	299.8	344.818	424.8	404.939	299.8	344.819	424.8	404.94		299.8	344.61	424.8	404.057	299.8	344.645	424.8	404.462
223.1	267.786	349.6	346.448	223.1	267.841	349.6	346.022	223.1	283.92	349.6	332.591	223.1	267.844	349.6	342.584	223.1	267.97	349.6	345.63		223.1	268.076	349.6	321.668	223.1	267.934	349.6	321.154	223.1	268.026	349.6	340.285	223.1	267.933	349.6	321.15	223.1	267.933	349.6	321.152		223.1	267.861	349.6	303.49	223.1	267.804	349.6	303.894
238.6	193.541	143.2	264.67	238.6	193.649	143.2	263.636	238.6	193.669	143.2	241.205	238.6	193.703	143.2	273.157	238.6	193.532	143.2	267.62		238.6	206.719	143.2	218.616	238.6	206.767	143.2	218.146	238.6	193.763	143.2	241.779	238.6	206.766	143.2	218.143	238.6	206.767	143.2	218.145		238.6	193.598	143.2	242.033	238.6	193.659	143.2	241.761
164.4	175.294	151.6	150.954	164.4	174.862	151.6	151.076	164.4	173.722	151.6	156.443	164.4	177.93	151.6	149.684	164.4	176.474	151.6	150.419		164.4	168.346	151.6	174.741	164.4	168.429	151.6	174.559	164.4	170.879	151.6	183.67	164.4	168.43	151.6	174.559	164.4	168.43	151.6	174.559		164.4	168.982	151.6	150.44	164.4	168.507	151.6	150.981
80.8	95.2772	76.6	116.033	80.8	96.3028	76.6	116.127	80.8	115.521	76.6	112.188	80.8	93.777	76.6	123.646	80.8	94.414	76.6	118.144		80.8	121.716	76.6	130.885	80.8	121.92	76.6	130.726	80.8	98.8047	76.6	121.582	80.8	121.922	76.6	130.726	80.8	121.921	76.6	130.726		80.8	95.5285	76.6	115.01	80.8	96.6046	76.6	115.415
54.4	65.1257	47	70.1273	54.4	65.2937	47	69.7896	54.4	70.8118	47	75.0831	54.4	60.7163	47	73.6299	54.4	63.6824	47	71.2787		54.4	91.4956	47	89.5134	54.4	91.6527	47	89.6843	54.4	51.5139	47	75.7735	54.4	91.6539	47	89.6854	54.4	91.6533	47	89.6849		54.4	82.4115	47	61.3538	54.4	83.1332	47	62.4368
63	69.2209	51	59.2612	63	69.5404	51	59.1661	63	73.5359	51	66.6001	63	69.5866	51	59.162	63	68.7666	51	58.9866		63	83.8547	51	78.6294	63	83.9258	51	79.194	63	59.6038	51	33.3106	63	83.9264	51	79.1966	63	83.9261	51	79.1953		63	70.1799	51	58.0051	63	70.6028	51	58.8108
71.6	116.611	71.5	116.718	71.6	116.612	71.5	116.484	71.6	116.257	71.5	121.832	71.6	116.618	71.5	121.163	71.6	116.509	71.5	117.966		71.6	113.674	71.5	110.711	71.6	113.679	71.5	110.902	71.6	112.163	71.5	103.976	71.6	113.679	71.5	110.902	71.6	113.679	71.5	110.902		71.6	116.312	71.5	95.0441	71.6	116.435	71.5	96.1153
163.7	172.558	186.3	234.334	163.7	172.844	186.3	234.23	163.7	180.821	186.3	216.537	163.7	166.699	186.3	231.909	163.7	170.537	186.3	233.605		163.7	190.287	186.3	198.007	163.7	189.852	186.3	197.481	163.7	197.527	186.3	232.827	163.7	189.849	186.3	197.477	163.7	189.851	186.3	197.479		163.7	170.219	186.3	188.185	163.7	170.177	186.3	188.759
245.1	267.217	316.4	269.153	245.1	267.202	316.4	270.053	245.1	273.432	316.4	292.345	245.1	269.467	316.4	266.485	245.1	267.884	316.4	267.785		245.1	289.967	316.4	309.683	245.1	289.768	316.4	309.498	245.1	284.583	316.4	304.626	245.1	289.769	316.4	309.498	245.1	289.769	316.4	309.498		245.1	284.103	316.4	253.729	245.1	283.927	316.4	255.692
433.6	388.507	344.3	367.833	433.6	388.561	344.3	367.404	433.6	385.401	344.3	379.135	433.6	388.597	344.3	364.444	433.6	388.58	344.3	367.427		433.6	388.756	344.3	376.568	433.6	388.65	344.3	376.646	433.6	388.561	344.3	365.397	433.6	388.651	344.3	376.648	433.6	388.651	344.3	376.647		433.6	388.568	344.3	338.861	433.6	388.56	344.3	338.675
311.2	356.242	412.2	409.9	311.2	357.073	412.2	409.583	311.2	382.215	412.2	420.669	311.2	356.147	412.2	411.225	311.2	356.212	412.2	411.036		311.2	356.083	412.2	405.351	311.2	356.047	412.2	405.391	311.2	355.978	412.2	413.028	311.2	356.046	412.2	405.392	311.2	356.046	412.2	405.392		311.2	356.007	412.2	418.317	311.2	356.041	412.2	418.066
373.6	368.899	314.2	400.339	373.6	368.579	314.2	399.663	373.6	350.294	314.2	391.458	373.6	375.281	314.2	403.987	373.6	371.029	314.2	402.081		373.6	365.987	314.2	405.883	373.6	365.822	314.2	405.267	373.6	379.517	314.2	428.659	373.6	365.82	314.2	405.263	373.6	365.821	314.2	405.265		373.6	356.447	314.2	386.566	373.6	356.467	314.2	386.538
254	264.311	338.5	320.285	254	265.436	338.5	320.087	254	266.735	338.5	319.427	254	261.304	338.5	322.562	254	262.583	338.5	321.3		254	298.799	338.5	300.761	254	298.782	338.5	300.071	254	279.8	338.5	328.722	254	298.781	338.5	300.067	254	298.781	338.5	300.069		254	277.796	338.5	311.569	254	278.46	338.5	311.581
215.6	213.2	220.3	192.269	215.6	213.571	220.3	192.482	215.6	219.495	220.3	212.999	215.6	209.611	220.3	188.163	215.6	212.1	220.3	191.373		215.6	223.585	220.3	201.735	215.6	223.392	220.3	202.139	215.6	222.626	220.3	173.038	215.6	223.391	220.3	202.139	215.6	223.392	220.3	202.139		215.6	205.246	220.3	187.109	215.6	205.281	220.3	188.305
124.8	154.935	197.8	177.555	124.8	155.25	197.8	176.906	124.8	158.277	197.8	175.338	124.8	155.458	197.8	180.544	124.8	155.168	197.8	178.877		124.8	159.591	197.8	172.202	124.8	159.923	197.8	172.459	124.8	162.326	197.8	162.112	124.8	159.926	197.8	172.461	124.8	159.924	197.8	172.46		124.8	146.721	197.8	168.615	124.8	146.597	197.8	168.163
114.5	128.313	94.2	90.3512	114.5	128.283	94.2	90.2735	114.5	120.966	94.2	105.727	114.5	130.09	94.2	91.6946	114.5	128.913	94.2	90.9354		114.5	120.638	94.2	134.726	114.5	121.045	94.2	134.902	114.5	91.248	94.2	95.8239	114.5	121.048	94.2	134.903	114.5	121.047	94.2	134.902		114.5	119.901	94.2	118.421	114.5	120.362	94.2	118.875
61.8	106.844	48.7	75.0697	61.8	106.814	48.7	74.5943	61.8	93.4295	48.7	75.6485	61.8	106.891	48.7	74.5604	61.8	106.603	48.7	75.2081		61.8	93.9777	48.7	98.6088	61.8	93.7597	48.7	99.1161	61.8	96.0679	48.7	66.3727	61.8	93.7594	48.7	99.1185	61.8	93.7596	48.7	99.1173		61.8	96.1087	48.7	77.0339	61.8	96.3184	48.7	77.8652
65.6	59.8412	59.6	26.0915	65.6	60.2875	59.6	25.846	65.6	75.0298	59.6	38.7173	65.6	59.3754	59.6	17.5256	65.6	59.5064	59.6	23.8294		65.6	84.241	59.6	87.2272	65.6	84.3329	59.6	88.1233	65.6	72.7012	59.6	28.4408	65.6	84.3334	59.6	88.1274	65.6	84.3332	59.6	88.1254		65.6	68.587	59.6	50.2554	65.6	69.9958	59.6	50.595
75.8	120.818	77.3	92.7242	75.8	120.923	77.3	92.9813	75.8	117.525	77.3	110.14	75.8	120.864	77.3	81.3777	75.8	120.705	77.3	89.4381		75.8	112.971	77.3	114.021	75.8	113.089	77.3	114.399	75.8	115.66	77.3	97.3544	75.8	113.088	77.3	114.4	75.8	113.088	77.3	114.399		75.8	94.0683	77.3	76.6686	75.8	94.1456	77.3	77.1583
198.9	174.397	223	202.28	198.9	174.384	223	203.194	198.9	174.95	223	209.24	198.9	173.064	223	205.854	198.9	173.712	223	202.604		198.9	193.708	223	196.755	198.9	193.289	223	196.444	198.9	210.838	223	215.815	198.9	193.286	223	196.441	198.9	193.287	223	196.442		198.9	162.263	223	197.148	198.9	162.888	223	197.251
287.6	278.351	264	311.03	287.6	278.054	264	311.632	287.6	289.337	264	310.346	287.6	273.475	264	312.82	287.6	277.099	264	311.095		287.6	282.201	264	325.144	287.6	282.395	264	324.65	287.6	281.504	264	334.425	287.6	282.397	264	324.648	287.6	282.396	264	324.649		287.6	292.396	264	303.423	287.6	291.383	264	304.418
412	379.587	311.3	340.998	412	379.397	311.3	342.064	412	383.174	311.3	365.225	412	379.748	311.3	337.036	412	380.004	311.3	338.987		412	377.243	311.3	367.268	412	377.316	311.3	367.323	412	385.384	311.3	344.792	412	377.317	311.3	367.325	412	377.317	311.3	367.324		412	370.216	311.3	345.152	412	370.233	311.3	345.177
433.6	388.509	318.6	402.122	433.6	388.626	318.6	402.969	433.6	388.745	318.6	403.432	433.6	388.531	318.6	401.48	433.6	388.697	318.6	401.268		433.6	388.66	318.6	400.44	433.6	388.716	318.6	400.281	433.6	388.566	318.6	404.719	433.6	388.716	318.6	400.28	433.6	388.716	318.6	400.281		433.6	398.97	318.6	391.345	433.6	399.191	318.6	391.633
302.3	347.234	258.2	435.373	302.3	347.119	258.2	435.537	302.3	347.254	258.2	400.172	302.3	347.028	258.2	439.051	302.3	347.11	258.2	436.304		302.3	347.182	258.2	396.149	302.3	347.315	258.2	395.105	302.3	347.116	258.2	435.592	302.3	347.314	258.2	395.098	302.3	347.314	258.2	395.101		302.3	347.169	258.2	424.448	302.3	347.127	258.2	423.398
233.4	278.355	264.4	320.265	233.4	278.334	264.4	320.265	233.4	278.503	264.4	306.453	233.4	278.394	264.4	321.382	233.4	278.375	264.4	321.035		233.4	278.403	264.4	292.749	233.4	278.154	264.4	292.222	233.4	278.26	264.4	308.876	233.4	278.152	264.4	292.218	233.4	278.153	264.4	292.22		233.4	278.458	264.4	312.045	233.4	278.191	264.4	311.799
182.1	223.171	153.6	213.316	182.1	222.854	153.6	213.097	182.1	226.706	153.6	212.126	182.1	223.451	153.6	213.297	182.1	223.741	153.6	213.618		182.1	215.685	153.6	202.295	182.1	215.389	153.6	202.321	182.1	227.223	153.6	193.476	182.1	215.387	153.6	202.321	182.1	215.388	153.6	202.321		182.1	227.066	153.6	219.401	182.1	227.1	153.6	218.143
164.6	132.683	146.1	169.776	164.6	133.768	146.1	169.808	164.6	155.071	146.1	179.138	164.6	127.69	146.1	165.885	164.6	130.92	146.1	169.165		164.6	164.223	146.1	164.948	164.6	164.733	146.1	165.023	164.6	146.359	146.1	153.942	164.6	164.736	146.1	165.024	164.6	164.735	146.1	165.024		164.6	129.918	146.1	165.783	164.6	130.508	146.1	165.545
111.8	114.538	88.7	91.0754	111.8	114.77	88.7	91.5145	111.8	115.502	88.7	106.488	111.8	114.007	88.7	90.4328	111.8	114.441	88.7	90.7649		111.8	123.844	88.7	127.438	111.8	124.421	88.7	127.368	111.8	82.9733	88.7	111.77	111.8	124.425	88.7	127.368	111.8	124.423	88.7	127.368		111.8	132.584	88.7	73.8056	111.8	132.567	88.7	75.6361
56	40.6688	58.2	54.1117	56	41.7706	58.2	54.715	56	59.1546	58.2	72.5923	56	36.9514	58.2	52.6452	56	38.7359	58.2	53.0443		56	97.0302	58.2	96.0527	56	97.4196	58.2	96.5489	56	47.1821	58.2	58.3334	56	97.4221	58.2	96.5511	56	97.4209	58.2	96.5501		56	82.5134	58.2	65.659	56	83.3316	58.2	66.9012
65.6	72.0011	76.1	39.0881	65.6	72.0562	76.1	39.7318	65.6	61.9435	76.1	57.4476	65.6	81.5613	76.1	28.1899	65.6	74.4526	76.1	35.5798		65.6	86.8091	76.1	87.3585	65.6	87.2149	76.1	88.153	65.6	85.1977	76.1	28.7802	65.6	87.2167	76.1	88.1567	65.6	87.2158	76.1	88.1549		65.6	90.6221	76.1	48.3815	65.6	91.037	76.1	48.7665
81.4	79.9147	52.2	102.989	81.4	79.9867	52.2	103.236	81.4	74.7001	52.2	114.385	81.4	80.1876	52.2	92.7614	81.4	79.8696	52.2	99.5891		81.4	102.975	52.2	113.729	81.4	103.63	52.2	114.148	81.4	82.4646	52.2	94.6149	81.4	103.631	52.2	114.149	81.4	103.631	52.2	114.149		81.4	71.5973	52.2	91.998	81.4	72.3478	52.2	92.0642
143.7	122.55	162	222.233	143.7	123.349	162	222.442	143.7	147.09	162	230.365	143.7	115.615	162	218.233	143.7	119.775	162	220.669		143.7	174.489	162	205.841	143.7	174.797	162	205.524	143.7	155.86	162	226.9	143.7	174.798	162	205.522	143.7	174.797	162	205.523		143.7	133.027	162	196.185	143.7	133.114	162	195.746
245.6	290.578	181.1	325.824	245.6	290.648	181.1	326.328	245.6	290.486	181.1	320.567	245.6	290.598	181.1	324.906	245.6	290.629	181.1	325.089		245.6	290.641	181.1	316.757	245.6	290.413	181.1	316.562	245.6	290.511	181.1	318.082	245.6	290.414	181.1	316.562	245.6	290.414	181.1	316.562		245.6	275.571	181.1	323.236	245.6	275.697	181.1	324.06
368.4	365.055	316.1	351.173	368.4	365.641	316.1	351.991	368.4	378.731	316.1	364.558	368.4	352.482	316.1	353.312	368.4	361.609	316.1	351.065		368.4	341.219	316.1	374.188	368.4	340.847	316.1	374.306	368.4	355.986	316.1	348.897	368.4	340.847	316.1	374.308	368.4	340.847	316.1	374.307		368.4	345.508	316.1	363.588	368.4	345.392	316.1	363.499
403.7	405.926	278.1	361.906	403.7	406.289	278.1	362.686	403.7	413.152	278.1	371.567	403.7	399.052	278.1	361.701	403.7	403.707	278.1	361.576		403.7	367.756	278.1	379.57	403.7	367.708	278.1	379.757	403.7	375.744	278.1	359.211	403.7	367.707	278.1	379.757	403.7	367.707	278.1	379.757		403.7	395.667	278.1	362.688	403.7	395.788	278.1	362.639
309.9	340.867	292.5	337.4	309.9	341.548	292.5	338.691	309.9	345.113	292.5	351.163	309.9	334.682	292.5	331.631	309.9	338.171	292.5	334.967		309.9	354.802	292.5	356.107	309.9	354.94	292.5	355.892	309.9	339.726	292.5	351.849	309.9	354.939	292.5	355.889	309.9	354.94	292.5	355.89		309.9	354.804	292.5	324.321	309.9	354.744	292.5	325.006
289.9	330.372	213	272.671	289.9	329.773	213	273.366	289.9	306.234	213	284.144	289.9	334.831	213	271.159	289.9	331.708	213	272.105		289.9	327.869	213	273.021	289.9	327.459	213	273.184	289.9	334.823	213	253.411	289.9	327.457	213	273.183	289.9	327.458	213	273.183		289.9	298.47	213	259.514	289.9	298.862	213	260.366
247.7	222.947	138.4	178.277	247.7	222.844	138.4	178.539	247.7	217.988	138.4	197.439	247.7	230.925	138.4	176.799	247.7	225.456	138.4	177.742		247.7	235.869	138.4	197.912	247.7	235.313	138.4	197.792	247.7	259.234	138.4	198.857	247.7	235.31	138.4	197.791	247.7	235.311	138.4	197.792		247.7	203.131	138.4	194.586	247.7	203.073	138.4	193.24
171.9	213.077	135.6	113.187	171.9	212.508	135.6	113.876	171.9	192.684	135.6	135.107	171.9	216.966	135.6	107.919	171.9	214.978	135.6	111.529		171.9	168.261	135.6	153.662	171.9	168.371	135.6	154.228	171.9	189.677	135.6	109.948	171.9	168.372	135.6	154.231	171.9	168.372	135.6	154.229		171.9	206.074	135.6	143.635	171.9	204.793	135.6	144.036
91.6	107.524	61.6	93.2482	91.6	107.379	61.6	93.7044	91.6	102.741	61.6	108.552	91.6	113.258	61.6	92.3351	91.6	109.263	61.6	92.7306		91.6	127.779	61.6	121.502	91.6	128.328	61.6	121.658	91.6	89.5341	61.6	104.949	91.6	128.332	61.6	121.659	91.6	128.33	61.6	121.659		91.6	101.283	61.6	80.3631	91.6	101.244	61.6	81.9752
85.8	40.8374	57.9	33.6912	85.8	40.8674	57.9	35.3438	85.8	54.1208	57.9	67.5994	85.8	40.9131	57.9	25.8316	85.8	40.8382	57.9	30.7106		85.8	101.374	57.9	91.4121	85.8	101.597	57.9	91.8009	85.8	44.9058	57.9	50.7105	85.8	101.599	57.9	91.803	85.8	101.598	57.9	91.802		85.8	75.0675	57.9	59.6563	85.8	76.9854	57.9	61.2879
59.4	35.1858	54.8	31.4614	59.4	36.9157	54.8	32.9439	59.4	59.4149	54.8	67.2236	59.4	28.562	54.8	17.089	59.4	32.1235	54.8	26.6942		59.4	96.5309	54.8	80.4627	59.4	96.9125	54.8	81.2763	59.4	50.8105	54.8	13.2521	59.4	96.9145	54.8	81.28	59.4	96.9135	54.8	81.2782		59.4	66.2208	54.8	51.4114	59.4	66.8782	54.8	52.9436
82.6	66.101	87.3	97.8587	82.6	66.4637	87.3	98.5129	82.6	67.9125	87.3	104.89	82.6	65.2659	87.3	99.0588	82.6	65.4589	87.3	97.2914		82.6	114.656	87.3	105.995	82.6	115.042	87.3	106.348	82.6	99.225	87.3	89.4272	82.6	115.043	87.3	106.348	82.6	115.043	87.3	106.348		82.6	52.6052	87.3	97.8223	82.6	53.5573	87.3	98.6218
183.1	139.437	158	177.583	183.1	140.028	158	178.351	183.1	159.084	158	192.478	183.1	138.183	158	168.029	183.1	138.34	158	174.194		183.1	179.536	158	190.963	183.1	179.574	158	190.887	183.1	175.59	158	193.489	183.1	179.574	158	190.887	183.1	179.574	158	190.887		183.1	138.117	158	166.522	183.1	138.218	158	167.818
297.8	273.207	218.1	303.222	297.8	273.377	218.1	303.24	297.8	282.307	218.1	296.102	297.8	272.608	218.1	294.826	297.8	273.261	218.1	300.734		297.8	283.127	218.1	295.316	297.8	283.089	218.1	294.954	297.8	268.541	218.1	319.93	297.8	283.092	218.1	294.954	297.8	283.091	218.1	294.954		297.8	283.457	218.1	255.61	297.8	283.925	218.1	255.752
418.8	373.94	278.3	351.601	418.8	373.955	278.3	352.346	418.8	373.946	278.3	363.11	418.8	374.055	278.3	348.081	418.8	374.044	278.3	350.446		418.8	374.018	278.3	351.975	418.8	373.812	278.3	351.959	418.8	373.851	278.3	346.249	418.8	373.814	278.3	351.96	418.8	373.813	278.3	351.959		418.8	373.953	278.3	348.963	418.8	374.03	278.3	349.448
441.5	396.547	291.5	383.619	441.5	396.532	291.5	384.055	441.5	396.679	291.5	385.728	441.5	396.535	291.5	379.554	441.5	396.556	291.5	382.295		441.5	396.544	291.5	392.297	441.5	396.699	291.5	392.125	441.5	396.518	291.5	398.223	441.5	396.699	291.5	392.124	441.5	396.699	291.5	392.125		441.5	396.48	291.5	376.394	441.5	396.436	291.5	375.939
369.6	381.982	311.6	357.391	369.6	382.639	311.6	357.479	369.6	366.226	311.6	348.459	369.6	372.984	311.6	363.868	369.6	379.049	311.6	359.29		369.6	387.232	311.6	364.229	369.6	387.233	311.6	363.943	369.6	384.768	311.6	363.156	369.6	387.231	311.6	363.941	369.6	387.232	311.6	363.942		369.6	365.06	311.6	344.961	369.6	365.501	311.6	344.874
391.8	346.896	277	300.148	391.8	346.794	277	300.264	391.8	316.326	277	295.86	391.8	346.775	277	302.27	391.8	346.785	277	300.558		391.8	346.873	277	302.517	391.8	346.894	277	301.947	391.8	346.828	277	323.055	391.8	346.894	277	301.943	391.8	346.894	277	301.945		391.8	346.748	277	256.127	391.8	346.918	277	256.541
258.1	214.714	163.9	239.934	258.1	214.789	163.9	240.053	258.1	215.173	163.9	232.526	258.1	215.369	163.9	244.771	258.1	214.851	163.9	241.167		258.1	235.735	163.9	222.738	258.1	235.58	163.9	222.256	258.1	245.173	163.9	246.957	258.1	235.579	163.9	222.253	258.1	235.58	163.9	222.255		258.1	226.72	163.9	226.382	258.1	225.535	163.9	226.142
201.4	218.732	138.3	138.949	201.4	218.352	138.3	138.913	201.4	186.688	138.3	154.961	201.4	221.181	138.3	137.85	201.4	219.483	138.3	139.006		201.4	170.604	138.3	162.765	201.4	170.781	138.3	163.257	201.4	188.766	138.3	135.685	201.4	170.782	138.3	163.26	201.4	170.781	138.3	163.258		201.4	212.604	138.3	145.566	201.4	211.39	138.3	145.87
95.2	122.419	45.6	129.551	95.2	122.473	45.6	128.948	95.2	108.328	45.6	117.925	95.2	122.031	45.6	134.518	95.2	122.066	45.6	131.416		95.2	135.563	45.6	122.898	95.2	135.789	45.6	123.084	95.2	114.821	45.6	107.519	95.2	135.791	45.6	123.086	95.2	135.79	45.6	123.085		95.2	106.459	45.6	133.45	95.2	106.881	45.6	133.204
57.2	69.4186	48.5	79.6063	57.2	69.7064	48.5	79.498	57.2	73.8244	48.5	95.812	57.2	67.4504	48.5	74.5999	57.2	68.3387	48.5	78.3953		57.2	102.077	48.5	98.2254	57.2	101.865	48.5	98.3031	57.2	98.306	48.5	88.2221	57.2	101.864	48.5	98.304	57.2	101.864	48.5	98.3035		57.2	95.9827	48.5	75.8279	57.2	96.4639	48.5	76.2064
59.1	93.7694	39.3	59.0802	59.1	94.2537	39.3	59.6233	59.1	83.1	39.3	80.1189	59.1	98.6011	39.3	51.3497	59.1	94.5301	39.3	56.959		59.1	93.5161	39.3	86.2569	59.1	93.7447	39.3	86.541	59.1	79.3278	39.3	63.7244	59.1	93.7459	39.3	86.5423	59.1	93.7453	39.3	86.5417		59.1	98.5378	39.3	43.0346	59.1	97.6236	39.3	43.7621
109.6	112.144	77.7	102.772	109.6	111.785	77.7	103.734	109.6	96.3734	77.7	131.272	109.6	117.383	77.7	100.701	109.6	113.452	77.7	101.76		109.6	115.742	77.7	115.516	109.6	115.932	77.7	115.518	109.6	124.969	77.7	110.244	109.6	115.932	77.7	115.518	109.6	115.932	77.7	115.518		109.6	77.2722	77.7	113.733	109.6	77.7149	77.7	113.709
152.3	177.4	136.9	184.317	152.3	177.543	136.9	185.153	152.3	184.801	136.9	194.949	152.3	173.68	136.9	184.678	152.3	175.747	136.9	183.822		152.3	193.322	136.9	193.569	152.3	193.24	136.9	193.313	152.3	197.215	136.9	190.777	152.3	193.238	136.9	193.311	152.3	193.239	136.9	193.312		152.3	174.833	136.9	195.649	152.3	174.844	136.9	195.707
338.8	293.908	216.6	263.384	338.8	293.866	216.6	264.202	338.8	293.819	216.6	278.966	338.8	293.804	216.6	266.469	338.8	293.863	216.6	263.335		338.8	293.924	216.6	302.046	338.8	293.877	216.6	302.029	338.8	293.784	216.6	291.336	338.8	293.879	216.6	302.03	338.8	293.878	216.6	302.029		338.8	293.865	216.6	291.009	338.8	293.856	216.6	291.772
314.3	359.17	279.3	342.215	314.3	359.169	279.3	342.277	314.3	369.463	279.3	349.447	314.3	359.221	279.3	343.154	314.3	359.26	279.3	342.632		314.3	359.287	279.3	366.536	314.3	359.342	279.3	366.723	314.3	359.157	279.3	357.012	314.3	359.342	279.3	366.725	314.3	359.342	279.3	366.724		314.3	359.319	279.3	320.669	314.3	359.344	279.3	320.745
441.5	398.825	305.2	361.753	441.5	398.679	305.2	363.202	441.5	399.627	305.2	382.943	441.5	398.4	305.2	356.592	441.5	399.032	305.2	359.93		441.5	396.705	305.2	378.589	441.5	396.738	305.2	379.023	441.5	403.394	305.2	358.257	441.5	396.738	305.2	379.025	441.5	396.738	305.2	379.024		441.5	396.503	305.2	385.111	441.5	396.492	305.2	385.506
329.5	372.184	296.4	353.143	329.5	372.166	296.4	354.094	329.5	356.859	296.4	358.678	329.5	374.217	296.4	346.912	329.5	373.026	296.4	351.358		329.5	374.579	296.4	359.288	329.5	374.437	296.4	359.433	329.5	374.225	296.4	341.309	329.5	374.437	296.4	359.432	329.5	374.437	296.4	359.432		329.5	355.529	296.4	357.575	329.5	356.224	296.4	357.582
284.9	329.855	227.1	298.851	284.9	329.866	227.1	299.481	284.9	322.915	227.1	299.68	284.9	329.788	227.1	299.533	284.9	329.888	227.1	298.851		284.9	321.621	227.1	281.048	284.9	321.272	227.1	280.866	284.9	329.746	227.1	272.342	284.9	321.27	227.1	280.863	284.9	321.271	227.1	280.864		284.9	329.801	227.1	300.608	284.9	329.827	227.1	300.403
270.9	228.359	166.1	212.869	270.9	228.522	166.1	213.103	270.9	226.153	166.1	224.483	270.9	227.691	166.1	208.968	270.9	228.401	166.1	211.732		270.9	226.025	166.1	217.314	270.9	226.026	166.1	217.031	270.9	229.549	166.1	220.545	270.9	226.025	166.1	217.028	270.9	226.026	166.1	217.03		270.9	226.003	166.1	197.988	270.9	226.062	166.1	197.845
172.1	170.754	112.8	125.417	172.1	170.791	112.8	126.556	172.1	171.109	112.8	155.577	172.1	166.658	112.8	115.136	172.1	169.553	112.8	122.225		172.1	170.661	112.8	163.597	172.1	171.152	112.8	163.978	172.1	145.099	112.8	131.055	172.1	171.155	112.8	163.98	172.1	171.153	112.8	163.979		172.1	168.968	112.8	123.222	172.1	169.023	112.8	124.898
150.9	105.934	87	57.2324	150.9	105.955	87	58.7573	150.9	105.98	87	88.2137	150.9	106.098	87	48.3104	150.9	105.802	87	53.6947		150.9	133.92	87	124.001	150.9	134.373	87	124.418	150.9	106.098	87	77.6725	150.9	134.376	87	124.421	150.9	134.375	87	124.42		150.9	106.029	87	93.0805	150.9	106.052	87	94.0273
78.2	53.965	59.3	68.2751	78.2	54.5526	59.3	68.9615	78.2	62.6419	59.3	82.2919	78.2	47.0545	59.3	62.5541	78.2	51.3304	59.3	66.1684		78.2	103.813	59.3	92.2543	78.2	103.929	59.3	92.5662	78.2	77.6273	59.3	64.0872	78.2	103.931	59.3	92.5681	78.2	103.93	59.3	92.5672		78.2	68.2615	59.3	76.889	78.2	69.562	59.3	77.8794
98.2	64.7092	66.1	60.9334	98.2	65.3643	66.1	61.3314	98.2	75.4149	66.1	73.7144	98.2	56.2982	66.1	54.9074	98.2	61.6694	66.1	58.9037		98.2	91.9299	66.1	77.8358	98.2	92.1381	66.1	78.3526	98.2	74.637	66.1	44.2942	98.2	92.1393	66.1	78.3548	98.2	92.1387	66.1	78.3537		98.2	53.3257	66.1	71.1196	98.2	53.3397	66.1	71.6496
107.6	116.993	76.2	121.53	107.6	117.228	76.2	121.509	107.6	106.85	76.2	124.921	107.6	118.184	76.2	113.814	107.6	116.72	76.2	119.318		107.6	116.113	76.2	100.851	107.6	116.524	76.2	101.151	107.6	112.408	76.2	105.036	107.6	116.524	76.2	101.152	107.6	116.524	76.2	101.152		107.6	115.574	76.2	109.333	107.6	115.978	76.2	109.517
221.7	178.875	119.7	171.558	221.7	179.052	119.7	172.5	221.7	184.537	119.7	190.329	221.7	176.8	119.7	161.592	221.7	177.153	119.7	167.829		221.7	185.947	119.7	174.883	221.7	185.982	119.7	174.872	221.7	183.552	119.7	178.165	221.7	185.981	119.7	174.871	221.7	185.982	119.7	174.871		221.7	180.736	119.7	166.838	221.7	180.92	119.7	167.583
315.5	302.42	210	291.698	315.5	302.372	210	292.816	315.5	293.164	210	293.007	315.5	307.296	210	288.604	315.5	303.509	210	289.859		315.5	298.366	210	280.12	315.5	298.196	210	279.989	315.5	300.026	210	285.537	315.5	298.197	210	279.99	315.5	298.196	210	279.989		315.5	291.515	210	303.409	315.5	292.279	210	303.861
369.7	376.846	312.1	329.797	369.7	376.601	312.1	330.973	369.7	377.142	312.1	339.183	369.7	373.07	312.1	326.998	369.7	375.669	312.1	328.057		369.7	363	312.1	362.082	369.7	362.601	312.1	362.104	369.7	387.551	312.1	361.043	369.7	362.601	312.1	362.105	369.7	362.601	312.1	362.104		369.7	379.919	312.1	317.604	369.7	379.625	312.1	318.119
369.8	392.362	306.6	392.292	369.8	392.307	306.6	392.64	369.8	397.789	306.6	385.313	369.8	388.48	306.6	391.181	369.8	391.539	306.6	391.812		369.8	354.537	306.6	387.823	369.8	354.533	306.6	387.837	369.8	370.741	306.6	392.99	369.8	354.532	306.6	387.837	369.8	354.532	306.6	387.837		369.8	388.355	306.6	394.902	369.8	387.857	306.6	394.123
314	358.759	338.6	324.742	314	358.813	338.6	325.653	314	353.111	338.6	342.347	314	358.766	338.6	321.262	314	358.882	338.6	323.446		314	358.797	338.6	352.039	314	359.069	338.6	352.298	314	358.764	338.6	340.22	314	359.068	338.6	352.298	314	359.069	338.6	352.298		314	358.949	338.6	335.241	314	358.823	338.6	335.064
382.9	338.022	196.1	320.208	382.9	338.102	196.1	319.822	382.9	315.358	196.1	311.15	382.9	337.955	196.1	322.624	382.9	338.088	196.1	321.39		382.9	337.984	196.1	299.031	382.9	337.989	196.1	298.729	382.9	338.028	196.1	307.742	382.9	337.989	196.1	298.726	382.9	337.989	196.1	298.728		382.9	337.925	196.1	310.347	382.9	337.885	196.1	310.637
240.1	201.912	168.7	211.029	240.1	202.431	168.7	211.471	240.1	218.47	168.7	223.608	240.1	198.162	168.7	209.887	240.1	200.807	168.7	210.773		240.1	218.553	168.7	218.089	240.1	218.745	168.7	217.721	240.1	210.356	168.7	231.856	240.1	218.745	168.7	217.719	240.1	218.745	168.7	217.72		240.1	195.029	168.7	194.072	240.1	195.097	168.7	193.663
158.5	193.649	93.2	158.158	158.5	193.216	93.2	158.518	158.5	173.269	93.2	157.413	158.5	198.145	93.2	157.406	158.5	195.066	93.2	157.973		158.5	166.582	93.2	163.289	158.5	166.738	93.2	163.383	158.5	184.242	93.2	160.825	158.5	166.739	93.2	163.383	158.5	166.739	93.2	163.383		158.5	188.271	93.2	151.207	158.5	187.958	93.2	151.656
102.1	85.1054	88	78.0436	102.1	85.7098	88	78.9756	102.1	92.4418	88	102.673	102.1	88.3793	88	72.0181	102.1	85.4252	88	75.8222		102.1	132.461	88	116.621	102.1	132.71	88	116.904	102.1	100.079	88	80.9456	102.1	132.713	88	116.906	102.1	132.711	88	116.905		102.1	103.123	88	77.8342	102.1	103.841	88	79.023
77.9	90.6221	58.4	15.7628	77.9	90.4956	58.4	17.0152	77.9	77.4533	58.4	48.145	77.9	87.3397	58.4	7.31755	77.9	89.4315	58.4	12.9152		77.9	103.739	58.4	85.1195	77.9	103.342	58.4	85.4689	77.9	108.864	58.4	31.8323	77.9	103.341	58.4	85.4711	77.9	103.341	58.4	85.47		77.9	80.1343	58.4	52.8296	77.9	80.1977	58.4	54.6773
52.9	57.058	54.7	79.6068	52.9	57.8015	54.7	79.7415	52.9	69.6413	54.7	89.3923	52.9	50.619	54.7	79.2654	52.9	54.4348	54.7	79.2627		52.9	93.3032	54.7	77.3606	52.9	93.7691	54.7	77.4695	52.9	55.7381	54.7	59.493	52.9	93.7712	54.7	77.4702	52.9	93.7702	54.7	77.4698		52.9	74.4477	54.7	81.0443	52.9	74.1498	54.7	81.3332
79.5	121.381	82.7	106.929	79.5	121.492	82.7	107.06	79.5	120.268	82.7	112.833	79.5	115.302	82.7	103.489	79.5	119.181	82.7	105.773		79.5	117.524	82.7	103.778	79.5	117.824	82.7	103.768	79.5	107.486	82.7	105.157	79.5	117.825	82.7	103.767	79.5	117.825	82.7	103.768		79.5	82.3542	82.7	117.341	79.5	82.4603	82.7	116.755
219.7	212.854	199.2	186.658	219.7	213.25	199.2	186.988	219.7	212.472	199.2	198.597	219.7	213.64	199.2	179.253	219.7	212.38	199.2	184.087		219.7	184.827	199.2	181.504	219.7	184.717	199.2	181.271	219.7	191.498	199.2	196.734	219.7	184.716	199.2	181.269	219.7	184.717	199.2	181.27		219.7	229.391	199.2	184.092	219.7	228.876	199.2	185.04
331.3	291.643	244.3	264.148	331.3	291.845	244.3	265.158	331.3	296.588	244.3	280.14	331.3	287.957	244.3	262.74	331.3	290.319	244.3	262.967		331.3	286.459	244.3	285.729	331.3	286.325	244.3	286.02	331.3	286.321	244.3	275.041	331.3	286.327	244.3	286.023	331.3	286.326	244.3	286.022		331.3	288.365	244.3	268.799	331.3	289.294	244.3	268.967
412.5	367.503	319	366.322	412.5	367.542	319	367.255	412.5	367.472	319	373.722	412.5	370.568	319	357.062	412.5	367.595	319	363.421		412.5	367.583	319	367.646	412.5	367.697	319	367.731	412.5	367.497	319	368.923	412.5	367.697	319	367.732	412.5	367.697	319	367.732		412.5	370.948	319	370.1	412.5	371.362	319	370.42
323.6	368.545	299.5	351.891	323.6	368.624	299.5	352.8	323.6	381.976	299.5	364.113	323.6	368.577	299.5	347.256	323.6	368.613	299.5	349.968		323.6	368.627	299.5	377.544	323.6	368.69	299.5	377.88	323.6	368.537	299.5	366.04	323.6	368.689	299.5	377.881	323.6	368.689	299.5	377.881		323.6	368.469	299.5	359.65	323.6	368.507	299.5	359.733
472.9	427.923	233.3	371.494	472.9	427.89	233.3	371.292	472.9	385.099	233.3	364.624	472.9	427.836	233.3	373.591	472.9	427.975	233.3	372.269		472.9	428.009	233.3	368.95	472.9	428.021	233.3	368.856	472.9	427.842	233.3	368.914	472.9	428.021	233.3	368.854	472.9	428.021	233.3	368.855		472.9	427.915	233.3	363.477	472.9	427.816	233.3	363.491
344	299.016	168.7	284.099	344	299.043	168.7	285.031	344	299.238	168.7	288.025	344	299.024	168.7	277.468	344	299.125	168.7	281.554		344	321.123	168.7	296.614	344	321.411	168.7	296.271	344	301.996	168.7	294.782	344	321.412	168.7	296.268	344	321.411	168.7	296.27		344	307.239	168.7	279.029	344	307.921	168.7	279.316
199.9	221.948	133.1	212.277	199.9	221.892	133.1	212.328	199.9	227.74	133.1	217.239	199.9	218.007	133.1	214.205	199.9	220.912	133.1	212.816		199.9	219.913	133.1	211.112	199.9	219.867	133.1	210.823	199.9	221.32	133.1	221.44	199.9	219.866	133.1	210.821	199.9	219.867	133.1	210.822		199.9	204.142	133.1	190.034	199.9	204.204	133.1	190.704
164.6	165.343	132	121.351	164.6	165.759	132	121.917	164.6	160.919	132	136.448	164.6	169.61	132	124.181	164.6	166.249	132	122.04		164.6	172.04	132	156.783	164.6	172.441	132	157.083	164.6	161.47	132	145.134	164.6	172.443	132	157.085	164.6	172.442	132	157.084		164.6	163.472	132	116.349	164.6	164.336	132	116.713
97.1	129.426	66.7	84.3941	97.1	129.674	66.7	85.4875	97.1	119.152	66.7	112.175	97.1	130.207	66.7	78.3062	97.1	129.394	66.7	82.486		97.1	142.179	66.7	115.15	97.1	141.933	66.7	115.496	97.1	142.239	66.7	79.5316	97.1	141.934	66.7	115.498	97.1	141.933	66.7	115.497		97.1	110.874	66.7	107.274	97.1	111.284	66.7	108.27
86.5	64.6859	54.8	55.355	86.5	65.8189	54.8	56.3703	86.5	75.7072	54.8	77.658	86.5	63.8892	54.8	47.5606	86.5	63.362	54.8	52.7161		86.5	103.714	54.8	89.0629	86.5	103.956	54.8	89.2774	86.5	70.5179	54.8	57.5085	86.5	103.958	54.8	89.2788	86.5	103.957	54.8	89.2781		86.5	76.0465	54.8	47.327	86.5	77.5399	54.8	48.7482
76.5	52.2632			76.5	52.7243			76.5	58.6917			76.5	53.6166			76.5	51.8925				76.5	91.9848			76.5	92.7021			76.5	31.55			76.5	92.7053			76.5	92.7037				76.5	49.8464			76.5	50.9936
108.7	109.583			108.7	109.253			108.7	109.769			108.7	102.527			108.7	107.57				108.7	112.225			108.7	112.969			108.7	88.2302			108.7	112.971			108.7	112.97				108.7	92.8691			108.7	92.9054
251.5	232.796			251.5	231.987			251.5	222.833			251.5	229.168			251.5	232.083				251.5	206.656			251.5	206.772			251.5	237.434			251.5	206.771			251.5	206.772				251.5	206.738			251.5	206.833
297.9	298.819			297.9	299.259			297.9	303.43			297.9	297.042			297.9	297.76				297.9	297.789			297.9	297.807			297.9	297.507			297.9	297.808			297.9	297.807				297.9	299.617			297.9	300.06
423.2	378.266			423.2	378.208			423.2	373.006			423.2	378.165			423.2	378.238				423.2	378.382			423.2	378.459			423.2	378.223			423.2	378.461			423.2	378.46				423.2	378.198			423.2	378.271
399.3	417.687			399.3	417.344			399.3	400.713			399.3	418.333			399.3	418.144				399.3	390.067			399.3	389.537			399.3	415.438			399.3	389.535			399.3	389.536				399.3	417.989			399.3	417.786
385.4	390.29			385.4	389.708			385.4	381.835			385.4	390.422			385.4	390.721				385.4	391.267			385.4	390.83			385.4	416.225			385.4	390.827			385.4	390.828				385.4	395.787			385.4	395.343
325.8	338.574			325.8	337.578			325.8	329.797			325.8	338.92			325.8	339.437				325.8	299.063			325.8	298.884			325.8	324.93			325.8	298.882			325.8	298.883				325.8	320.149			325.8	320.082
152.1	197.071			152.1	197.09			152.1	206.077			152.1	197.104			152.1	197.149				152.1	197.051			152.1	197.007			152.1	197.194			152.1	197.005			152.1	197.006				152.1	197.127			152.1	197.029
141.5	186.436			141.5	186.427			141.5	173.898			141.5	183.581			141.5	185.405				141.5	175.699			141.5	175.738			141.5	180.082			141.5	175.739			141.5	175.739				141.5	185.22			141.5	184.416
90	105.791			90	106.292			90	104.806			90	107.004			90	105.583				90	131.787			90	131.893			90	124.879			90	131.895			90	131.894				90	106.17			90	106.494
55.5	37.9787			55.5	39.2717			55.5	63.1506			55.5	34.0266			55.5	36.1002				55.5	97.8418			55.5	98.2407			55.5	54.017			55.5	98.2432			55.5	98.242				55.5	55.5578			55.5	57.6747
68.9	69.6018			68.9	70.0329			68.9	67.1484			68.9	75.3378			68.9	70.6809				68.9	87.595			68.9	87.9542			68.9	62.9023			68.9	87.956			68.9	87.9551				68.9	60.1953			68.9	60.7976
116.1	98.6544			116.1	98.7876			116.1	106.754			116.1	98.2463			116.1	98.303				116.1	120.055			116.1	120.329			116.1	101.159			116.1	120.329			116.1	120.329				116.1	94.2812			116.1	95.1841
218.8	214.048			218.8	213.334			218.8	202.759			218.8	220.63			218.8	215.969				218.8	214.306			218.8	213.925			218.8	235.73			218.8	213.922			218.8	213.924				218.8	199.954			218.8	199.556
282.3	279.794			282.3	279.31			282.3	282.876			282.3	274.879			282.3	279.016				282.3	300.356			282.3	300.47			282.3	294.164			282.3	300.471			282.3	300.47				282.3	261.343			282.3	262.393
212.6	294.257			212.6	294.972			212.6	350.19			212.6	257.436			212.6	284.102				212.6	257.586			212.6	257.411			212.6	257.635			212.6	257.412			212.6	257.412				212.6	257.691			212.6	257.69
352.2	397.2			352.2	397.221			352.2	397.026			352.2	397.156			352.2	397.184				352.2	385.039			352.2	384.911			352.2	397.146			352.2	384.911			352.2	384.911				352.2	397.186			352.2	397.146
347.6	362.859			347.6	362.789			347.6	358.688			347.6	365.611			347.6	363.531				347.6	382.239			347.6	381.903			347.6	392.484			347.6	381.9			347.6	381.902				347.6	356.917			347.6	356.657
299.5	298.885			299.5	298.422			299.5	300.551			299.5	298.489			299.5	299.228				299.5	293.812			299.5	293.918			299.5	297.955			299.5	293.918			299.5	293.918				299.5	273.907			299.5	273.489
174.9	209.418			174.9	209.57			174.9	217.06			174.9	213.029			174.9	210.223				174.9	214.105			174.9	213.93			174.9	219.985			174.9	213.929			174.9	213.929				174.9	202.431			174.9	202.346
222.7	177.725			222.7	177.808			222.7	177.734			222.7	177.84			222.7	177.594				222.7	177.681			222.7	177.679			222.7	177.845			222.7	177.68			222.7	177.68				222.7	177.759			222.7	177.838
113	112.292			113	112.289			113	113.061			113	115.969			113	113.382				113	127.496			113	127.407			113	126.256			113	127.408			113	127.408				113	104.399			113	105.197
51.9	59.7707			51.9	60.1078			51.9	66.0799			51.9	55.7498			51.9	58.484				51.9	88.6612			51.9	88.7784			51.9	55.5338			51.9	88.7798			51.9	88.7791				51.9	59.4805			51.9	60.9259
71.6	44.9701			71.6	45.2974			71.6	54.1139			71.6	28.993			71.6	40.2843				71.6	79.1045			71.6	79.5484			71.6	45.2929			71.6	79.5504			71.6	79.5494				71.6	26.704			71.6	26.7917
116	90.6604			116	89.9477			116	99.0427			116	91.2854			116	91.3075				116	107.266			116	107.579			116	110.398			116	107.579			116	107.579				116	79.8004			116	80.3631
175.3	209.2			175.3	209.255			175.3	218.551			175.3	217.209			175.3	211.403				175.3	203.711			175.3	203.34			175.3	213.227			175.3	203.338			175.3	203.339				175.3	220.244			175.3	220.313
295	250.099			295	249.976			295	263.28			295	250.025			295	249.981				295	308.997			295	309.298			295	273.616			295	309.301			295	309.3				295	265.23			295	266.469
353.8	309.012			353.8	308.881			353.8	332.956			353.8	309.033			353.8	309.06				353.8	333.329			353.8	333.663			353.8	320.257			353.8	333.666			353.8	333.665				353.8	309.063			353.8	308.948
387.2	390.98			387.2	391.987			387.2	396.365			387.2	380.965			387.2	387.574				387.2	380.84			387.2	380.738			387.2	401.63			387.2	380.737			387.2	380.737				387.2	374.678			387.2	375.258
330.4	370.012			330.4	371.34			330.4	373.985			330.4	362.251			330.4	367.113				330.4	371.491			330.4	371.457			330.4	362.091			330.4	371.456			330.4	371.456				330.4	375.244			330.4	375.397
256.6	288.075			256.6	288.172			256.6	285.344			256.6	290.487			256.6	288.837				256.6	285.578			256.6	285.642			256.6	289.502			256.6	285.641			256.6	285.642				256.6	281.414			256.6	281.222
241.5	260.947			241.5	259.806			241.5	226.402			241.5	265.903			241.5	262.958				241.5	209.968			241.5	209.593			241.5	240.432			241.5	209.591			241.5	209.592				241.5	232.804			241.5	231.501
175.2	164.529			175.2	164.504			175.2	175.849			175.2	162.786			175.2	164.469				175.2	163.239			175.2	163.295			175.2	159.443			175.2	163.296			175.2	163.295				175.2	151.111			175.2	151.693
81.1	67.2884			81.1	68.623			81.1	100.221			81.1	62.3603			81.1	65.3506				81.1	124.838			81.1	124.776			81.1	113.85			81.1	124.777			81.1	124.777				81.1	75.2006			81.1	77.6116
57.3	86.78			57.3	86.7575			57.3	74.2864			57.3	94.0684			57.3	88.9233				57.3	87.3867			57.3	87.4817			57.3	55.7521			57.3	87.4828			57.3	87.4823				57.3	102.379			57.3	102.305
63.4	37.8813			63.4	38.3909			63.4	50.061			63.4	30.3369			63.4	35.4691				63.4	78.2701			63.4	78.6034			63.4	39.9957			63.4	78.605			63.4	78.6042				63.4	23.9477			63.4	25.0401
143.8	99.0852			143.8	98.9698			143.8	101.087			143.8	98.9926			143.8	98.8944				143.8	106.137			143.8	106.297			143.8	119.707			143.8	106.296			143.8	106.297				143.8	98.8824			143.8	98.9178
222.8	231.249			222.8	231.157			222.8	222.421			222.8	233.06			222.8	231.897				222.8	199.24			222.8	198.67			222.8	229.844			222.8	198.666			222.8	198.668				222.8	196.262			222.8	196.229
352.3	307.507			352.3	307.346			352.3	307.225			352.3	307.306			352.3	307.473				352.3	307.465			352.3	307.318			352.3	312.427			352.3	307.319			352.3	307.319				352.3	307.305			352.3	307.402
395.1	356.395			395.1	356.482			395.1	370.741			395.1	356.732			395.1	356.214				395.1	361.582			395.1	361.823			395.1	353.687			395.1	361.825			395.1	361.824				395.1	381.457			395.1	381.538
390.6	396.029			390.6	395.971			390.6	392.098			390.6	389.903			390.6	394.292				390.6	390.548			390.6	390.713			390.6	410.447			390.6	390.712			390.6	390.713				390.6	369.447			390.6	369.758
387.8	400.197			387.8	400.435			387.8	379.747			387.8	399.831			387.8	399.873				387.8	384.137			387.8	384.042			387.8	387.821			387.8	384.04			387.8	384.041				387.8	388.284			387.8	389.113
269.3	268.013			269.3	269.123			269.3	278.569			269.3	258.464			269.3	264.313				269.3	290.833			269.3	290.844			269.3	281.349			269.3	290.842			269.3	290.843				269.3	278.947			269.3	279.351
236.5	273.186			236.5	271.673			236.5	237.063			236.5	281.609			236.5	276.595				236.5	199.853			236.5	199.823			236.5	218.339			236.5	199.822			236.5	199.822				236.5	254.9			236.5	253.535
161.8	165.553			161.8	164.613			161.8	162.665			161.8	171.548			161.8	167.925				161.8	153.709			161.8	153.991			161.8	155.398			161.8	153.993			161.8	153.992				161.8	151.861			161.8	151.13
93.8	127.475			93.8	127.339			93.8	130.389			93.8	128.096			93.8	127.914				93.8	124.121			93.8	123.977			93.8	123.273			93.8	123.977			93.8	123.977				93.8	121.43			93.8	122.268
74.5	73.1269			74.5	73.4438			74.5	73.0063			74.5	75.1848			74.5	73.3721				74.5	91.8315			74.5	91.7273			74.5	76.9211			74.5	91.7276			74.5	91.7274				74.5	73.263			74.5	73.8201
64.3	46.0425			64.3	46.3419			64.3	53.8042			64.3	46.1305			64.3	45.9214				64.3	80.0532			64.3	80.4063			64.3	48.8992			64.3	80.4079			64.3	80.4071				64.3	60.8795			64.3	61.3243
78.9	123.966			78.9	124.024			78.9	123.577			78.9	123.979			78.9	123.768				78.9	106.77			78.9	107.165			78.9	113.289			78.9	107.164			78.9	107.164				78.9	118.815			78.9	117.806
121.8	166.885			121.8	166.869			121.8	171.988			121.8	166.728			121.8	166.771				121.8	166.595			121.8	166.663			121.8	166.763			121.8	166.66			121.8	166.661				121.8	166.821			121.8	166.854
329.2	311.113			329.2	311.171			329.2	316.191			329.2	312.269			329.2	311.13				329.2	299.888			329.2	299.837			329.2	305.554			329.2	299.838			329.2	299.837				329.2	293.375			329.2	293.258
386.8	403.143			386.8	403.298			386.8	395.785			386.8	407.892			386.8	404.28				386.8	392.969			386.8	392.997			386.8	391.212			386.8	392.998			386.8	392.998				386.8	393.982			386.8	393.699
455.3	416.007			455.3	416.741			455.3	415.586			455.3	418.4			455.3	416.344				455.3	410.313			455.3	410.419			455.3	414.808			455.3	410.419			455.3	410.419				455.3	410.347			455.3	410.28
400.5	411.25			400.5	411.016			400.5	389.751			400.5	412.421			400.5	411.79				400.5	387.398			400.5	387.306			400.5	400.669			400.5	387.303			400.5	387.304				400.5	361.274			400.5	361.884
326.4	328.207			326.4	328.491			326.4	321.951			326.4	322.136			326.4	326.485				326.4	310.64			326.4	310.305			326.4	308.916			326.4	310.302			326.4	310.303				326.4	313.749			326.4	313.992
250.3	261.553			250.3	261.125			250.3	253.408			250.3	259.338			250.3	261.182				250.3	222.947			250.3	222.451			250.3	240.122			250.3	222.448			250.3	222.45				250.3	242.339			250.3	242.416
160.1	189.215			160.1	187.862			160.1	170.889			160.1	196.096			160.1	191.869				160.1	157.466			160.1	157.591			160.1	171.384			160.1	157.592			160.1	157.592				160.1	153.07			160.1	152.773
111.3	129.377			111.3	128.705			111.3	116.121			111.3	135.482			111.3	131.488				111.3	125.489			111.3	125.719			111.3	111.24			111.3	125.721			111.3	125.72				111.3	128.704			111.3	129.066
59.5	76.2346			59.5	75.8911			59.5	72.5144			59.5	76.6841			59.5	76.3557				59.5	100.179			59.5	100.369			59.5	87.1626			59.5	100.371			59.5	100.37				59.5	66.6703			59.5	67.8382
49.3	33.4647			49.3	34.3513			49.3	57.7255			49.3	28.1175			49.3	31.2749				49.3	86.0378			49.3	86.6539			49.3	35.0353			49.3	86.6567			49.3	86.6553				49.3	46.4507			49.3	48.0942
96.8	108.965			96.8	110.079			96.8	121.797			96.8	106.558			96.8	107.207				96.8	114.481			96.8	114.795			96.8	94.9482			96.8	114.795			96.8	114.795				96.8	80.1034			96.8	81.5917
223.6	214.629			223.6	214.817			223.6	209.917			223.6	222.287			223.6	216.114				223.6	201.34			223.6	200.889			223.6	222.057			223.6	200.885			223.6	200.887				223.6	217.677			223.6	217.692
367.5	322.571			367.5	322.583			367.5	322.542			367.5	322.516			367.5	322.713				367.5	322.479			367.5	322.676			367.5	322.494			367.5	322.678			367.5	322.677				367.5	322.499			367.5	322.56
419	401.256			419	400.836			419	394.666			419	401.306			419	401.65				419	374.059			419	374.342			419	393.621			419	374.343			419	374.342				419	387.346			419	387.556
478.1	433.214			478.1	433.153			478.1	433.316			478.1	433.177			478.1	433.311				478.1	433.068			478.1	433.227			478.1	433.226			478.1	433.228			478.1	433.227				478.1	433.228			478.1	433.233
377	386.791			377	387.065			377	384.262			377	382.343			377	385.731				377	393.943			377	393.758			377	390.68			377	393.755			377	393.757				377	393.699			377	394.058
336.9	366.247			336.9	364.792			336.9	330.085			336.9	375.469			336.9	369.868				336.9	321.264			336.9	320.364			336.9	355.873			336.9	320.359			336.9	320.361				336.9	365.61			336.9	365.125
213.5	234.409			213.5	234.154			213.5	235.084			213.5	233.311			213.5	234.392				213.5	216.21			213.5	215.919			213.5	228.644			213.5	215.917			213.5	215.918				213.5	222.319			213.5	222.452
228.4	183.467			228.4	183.482			228.4	183.479			228.4	183.542			228.4	183.42				228.4	183.407			228.4	183.372			228.4	183.631			228.4	183.373			228.4	183.373				228.4	183.595			228.4	183.445
125	119.586			125	119.516			125	119.349			125	126.034			125	121.194				125	134.061			125	134.122			125	120.036			125	134.122			125	134.122				125	125.621			125	126.276
67.4	99.1787			67.4	98.4606			67.4	92.5501			67.4	98.6239			67.4	98.9194				67.4	98.2539			67.4	98.3732			67.4	96.3884			67.4	98.374			67.4	98.3736				67.4	112.494			67.4	112.418
75.9	45.1954			75.9	45.6196			75.9	57.7583			75.9	40.0623			75.9	43.3005				75.9	82.1958			75.9	83.0042			75.9	32.8742			75.9	83.0079			75.9	83.0061				75.9	55.8825			75.9	57.2074
114.7	120.539			114.7	120.319			114.7	110.5			114.7	111.007			114.7	117.755				114.7	100.751			114.7	101.278			114.7	96.7037			114.7	101.279			114.7	101.279				114.7	70.3797			114.7	71.4995
163.5	194.156			163.5	194.911			163.5	204.812			163.5	185.593			163.5	190.89				163.5	180.496			163.5	180.336			163.5	192.444			163.5	180.334			163.5	180.335				163.5	168.994			163.5	169.97
304.8	321.806			304.8	322.274			304.8	318.321			304.8	321.316			304.8	321.184				304.8	311.164			304.8	310.628			304.8	329.754			304.8	310.626			304.8	310.627				304.8	293.917			304.8	294.818
423.1	378.166			423.1	378.09			423.1	378.142			423.1	378.088			423.1	378.167				423.1	378.096			423.1	378.013			423.1	378.337			423.1	378.014			423.1	378.014				423.1	378.193			423.1	378.119
368.1	404.639			368.1	404.886			368.1	413.089			368.1	402.589			368.1	404.102				368.1	398.592			368.1	398.662			368.1	397.415			368.1	398.662			368.1	398.662				368.1	412.973			368.1	413.005
361.2	392.681			361.2	392.838			361.2	387.733			361.2	385.441			361.2	390.419				361.2	403.348			361.2	402.996			361.2	406.126			361.2	402.993			361.2	402.995				361.2	387.932			361.2	388.26
308.7	316.958			308.7	316.844			308.7	317.891			308.7	316.653			308.7	317.435				308.7	317.645			308.7	317.311			308.7	313.202			308.7	317.308			308.7	317.309				308.7	330.78			308.7	330.44
200.3	237.237			200.3	237.285			200.3	239.216			200.3	236.033			200.3	237.319				200.3	220.36			200.3	219.909			200.3	245.353			200.3	219.906			200.3	219.908				200.3	229.192			200.3	228.321
107.5	152.466			107.5	152.507			107.5	152.477			107.5	152.573			107.5	152.425				107.5	152.192			107.5	152.232			107.5	152.431			107.5	152.233			107.5	152.233				107.5	152.492			107.5	152.381
98.3	79.2576			98.3	79.2577			98.3	96.2108			98.3	79.549			98.3	79.2485				98.3	118.613			98.3	118.624			98.3	91.3978			98.3	118.625			98.3	118.624				98.3	76.6833			98.3	78.2775
48	74.2769			48	74.1739			48	76.5891			48	76.7886			48	75.0546				48	89.3564			48	89.2566			48	83.6859			48	89.2566			48	89.2566				48	84.7753			48	85.7421
29.3	40.7834			29.3	41.1628			29.3	62.6615			29.3	30.0429			29.3	37.6465				29.3	73.9712			29.3	73.9918			29.3	49.0412			29.3	73.9922			29.3	73.992				29.3	29.7233			29.3	30.9581
53.8	93.0906			53.8	92.9065			53.8	98.7126			53.8	88.3968			53.8	91.6315				53.8	98.6426			53.8	98.8155			53.8	88.3308			53.8	98.8155			53.8	98.8155				53.8	73.8343			53.8	74.3805
206.6	216.499			206.6	216.077			206.6	213.087			206.6	220.295			206.6	217.606				206.6	185.41			206.6	185.145			206.6	203.887			206.6	185.142			206.6	185.144				206.6	198.675			206.6	199.615
256.8	298.088			256.8	298.253			256.8	297.731			256.8	294.422			256.8	296.896				256.8	300.304			256.8	300.254			256.8	299.361			256.8	300.255			256.8	300.254				256.8	271.34			256.8	272.629
379.8	335.047			379.8	335.02			379.8	360.96			379.8	334.793			379.8	335.006				379.8	368.543			379.8	368.616			379.8	356.688			379.8	368.618			379.8	368.617				379.8	335.101			379.8	335.097
447.6	402.63			447.6	402.829			447.6	402.716			447.6	402.539			447.6	402.649				447.6	402.556			447.6	402.706			447.6	402.633			447.6	402.707			447.6	402.707				447.6	402.759			447.6	402.815
448.4	408.132			448.4	408.14			448.4	403.682			448.4	408.3			448.4	408.452				448.4	403.617			448.4	403.606			448.4	403.454			448.4	403.605			448.4	403.605				448.4	403.39			448.4	403.464
355.9	310.822			355.9	310.85			355.9	311.062			355.9	310.873			355.9	310.895				355.9	311.016			355.9	310.999			355.9	311.189			355.9	310.997			355.9	310.998				355.9	310.834			355.9	310.93
198	243.013			198	242.231			198	231.254			198	243.024			198	242.978				198	210.26			198	210.167			198	216.971			198	210.165			198	210.166				198	240.841			198	240.255
172.2	191.855			172.2	190.707			172.2	172.404			172.2	195.494			172.2	193.679				172.2	175.559			172.2	175.614			172.2	176.578			172.2	175.615			172.2	175.615				172.2	172.94			172.2	172.796
111.2	72.1752			111.2	71.9899			111.2	91.2411			111.2	71.4479			111.2	72.4949				111.2	130.193			111.2	130.364			111.2	106.136			111.2	130.366			111.2	130.365				111.2	102.014			111.2	102.729
77.1	57.6119			77.1	57.9054			77.1	76.829			77.1	53.2395			77.1	56.4418				77.1	93.9214			77.1	94.4222			77.1	48.8657			77.1	94.4248			77.1	94.4235				77.1	77.8038			77.1	77.7676
66.7	75.9761			66.7	75.5544			66.7	64.9028			66.7	84.344			66.7	78.4916				66.7	86.3977			66.7	87.0795			66.7	49.1072			66.7	87.0828			66.7	87.0811				66.7	84.1254			66.7	83.8479
95.9	124.792			95.9	124.217			95.9	121.325			95.9	129.203			95.9	126.064				95.9	111.487			95.9	111.712			95.9	118.301			95.9	111.711			95.9	111.711				95.9	111.403			95.9	111.871
202.9	174.818			202.9	175.993			202.9	186.025			202.9	173.876			202.9	173.886				202.9	185.075			202.9	185.156			202.9	179.394			202.9	185.155			202.9	185.156				202.9	173.73			202.9	174.657
311.2	287.537			311.2	288.191			311.2	284.874			311.2	287.942			311.2	287.043				311.2	307.437			311.2	307.409			311.2	309.8			311.2	307.409			311.2	307.409				311.2	297.277			311.2	297.726
369.8	398.738			369.8	399.052			369.8	392.031			369.8	401.358			369.8	399.125				369.8	391.273			369.8	391.046			369.8	403.464			369.8	391.046			369.8	391.046				369.8	382.186			369.8	380.661
446.5	453.258			446.5	453.396			446.5	439.195			446.5	451.052			446.5	453.109				446.5	419.255			446.5	418.954			446.5	438.274			446.5	418.953			446.5	418.954				446.5	448.004			446.5	446.911
405.5	437.844			405.5	437.862			405.5	412.916			405.5	437.6			405.5	437.893				405.5	397.134			405.5	396.434			405.5	427.926			405.5	396.429			405.5	396.432				405.5	441.962			405.5	441.304
285.8	322.435			285.8	322.355			285.8	316.225			285.8	320.279			285.8	321.75				285.8	300.983			285.8	300.591			285.8	308.109			285.8	300.587			285.8	300.589				285.8	321.98			285.8	321.875
207.5	239.008			207.5	239.274			207.5	229.622			207.5	231.609			207.5	236.591				207.5	220.236			207.5	219.713			207.5	239.694			207.5	219.71			207.5	219.712				207.5	211.117			207.5	210.913
206	161.037			206	161.035			206	161.101			206	161.176			206	160.895				206	166.021			206	165.97			206	167.444			206	165.97			206	165.97				206	161.07			206	160.998
70.8	115.871			70.8	115.81			70.8	115.758			70.8	115.907			70.8	115.758				70.8	115.861			70.8	115.634			70.8	115.9			70.8	115.633			70.8	115.633				70.8	115.85			70.8	115.754
50.9	82.0276			50.9	81.4754			50.9	78.6268			50.9	79.9893			50.9	81.4946				50.9	90.7227			50.9	91.1275			50.9	58.2131			50.9	91.1294			50.9	91.1285				50.9	95.9894			50.9	95.923
69.8	65.6367			69.8	65.1043			69.8	72.0252			69.8	59.5335			69.8	64.1288				69.8	81.5542			69.8	82.0166			69.8	43.1787			69.8	82.0189			69.8	82.0177				69.8	53.3962			69.8	54.333
85.9	130.988			85.9	130.859			85.9	130.735			85.9	130.84			85.9	130.826				85.9	111.577			85.9	111.402			85.9	130.684			85.9	111.4			85.9	111.401				85.9	130.689			85.9	130.722
211.7	229.679			211.7	229.56			211.7	216.412			211.7	232.174			211.7	230.118				211.7	200.893			211.7	200.285			211.7	237.378			211.7	200.281			211.7	200.283				211.7	192.849			211.7	192.731
275.2	256.191			275.2	256.842			275.2	271.416			275.2	255.525			275.2	255.384				275.2	297.582			275.2	297.808			275.2	277.175			275.2	297.81			275.2	297.809				275.2	261.7			275.2	262.152
379.4	344.084			379.4	344.115			379.4	363.925			379.4	339.45			379.4	343.074				379.4	358.048			379.4	358.264			379.4	350.016			379.4	358.267			379.4	358.265				379.4	351.43			379.4	351.3
425.8	380.697			425.8	380.739			425.8	386.344			425.8	380.752			425.8	380.825				425.8	397.843			425.8	398.161			425.8	387.221			425.8	398.163			425.8	398.162				425.8	380.851			425.8	380.842
435.3	390.238			435.3	390.248			435.3	390.454			435.3	390.253			435.3	390.333				435.3	390.478			435.3	390.516			435.3	390.345			435.3	390.513			435.3	390.514				435.3	390.372			435.3	390.255
338.3	339.127			338.3	339.084			338.3	322.338			338.3	338.562			338.3	339.072				338.3	312.867			338.3	312.486			338.3	326.441			338.3	312.483			338.3	312.485				338.3	322.96			338.3	322.7
176.3	221.33			176.3	221.229			176.3	221.228			176.3	221.287			176.3	221.304				176.3	213.336			176.3	213.061			176.3	207.845			176.3	213.058			176.3	213.059				176.3	221.303			176.3	221.318
153.2	172.033			153.2	171.857			153.2	164.476			153.2	172.996			153.2	172.194				153.2	165.61			153.2	165.354			153.2	177.887			153.2	165.354			153.2	165.354				153.2	170.221			153.2	169.852
126.6	114.613			126.6	114.495			126.6	109.247			126.6	113.647			126.6	114.16				126.6	118.483			126.6	118.334			126.6	108.38			126.6	118.334			126.6	118.334				126.6	118.17			126.6	118.627
88.4	60.5814			88.4	60.94			88.4	72.5459			88.4	55.7605			88.4	58.8691				88.4	84.8458			88.4	84.8603			88.4	56.8387			88.4	84.8607			88.4	84.8605				88.4	54.5635			88.4	55.79
[truncated: 32 more columns]

## Sheet: The results of Kendall-τ-GWO-LS
GWO-LSTM
Input combination	T，Tmax，Tmin，P，WS																			T，Tmax，Tmin，WS																					T，Tmax，Tmin，P
Observed	Training output	Observed	Testing output	Observed	Training output	Observed	Testing output	Observed	Training output	Observed	Testing output	Observed	Training output	Observed	Testing output	Observed	Training output	Observed	Testing output		Observed	Training output	Observed	Testing output	Observed	Training output	Observed	Testing output	Observed	Training output	Observed	Testing output	Observed	Training output	Observed	Testing output	Observed	Training output	Observed	Testing output		Observed	Training output	Observed	Testing output	Observed	Training output	Observed	Testing output
108.5	153.539	32.8	207.553	108.5	165.981	32.8	212.339	108.5	167.551	32.8	214.534	108.5	138.347	32.8	174.711	108.5	151.953	32.8	210.024		108.5	165.142	32.8	206.075	108.5	182.14	32.8	225.174	108.5	169.278	32.8	232.795	108.5	161.43	32.8	213.796		108.5	160.092	32.8	187.082	108.5	138.45	32.8	178.682	108.5	135.714	32.8	154.657
58.1	83.2842	97	249.962	58.1	83.3716	97	205.665	58.1	82.5431	97	209.359	58.1	62.5537	97	154.784	58.1	67.7494	97	211.09		58.1	92.7644	97	209.612	58.1	111.602	97	230.49	58.1	92.8335	97	265.34	58.1	88.9152	97	244.504		58.1	84.1307	97	170.122	58.1	69.8808	97	168.842	58.1	73.2132	97	148.684
50.4	44.9788	150.6	330.001	50.4	40.4307	150.6	255.797	50.4	36.7868	150.6	253.295	50.4	41.0079	150.6	214.277	50.4	35.1165	150.6	261.682		50.4	52.2539	150.6	257.832	50.4	68.3113	150.6	272.942	50.4	51.5408	150.6	323.467	50.4	52.3255	150.6	310.903		50.4	43.8254	150.6	224.545	50.4	54.2968	150.6	235.429	50.4	51.2275	150.6	211.8
86	60.7753	342.1	399.281	86	56.691	342.1	320.796	86	51.3776	342.1	313.653	86	68.1887	342.1	283.771	86	56.6324	342.1	321.865		86	70.0553	342.1	314.88	86	71.0229	342.1	323.888	86	62.9765	342.1	363.558	86	66.9712	342.1	364.504		86	53.699	342.1	295.501	86	80.8759	342.1	302.405	86	70.1871	342.1	293.586
119.4	141.686	367.9	446.499	119.4	128.502	367.9	364.679	119.4	125.917	367.9	360.472	119.4	138.197	367.9	328.428	119.4	122.717	367.9	358.864		119.4	142.508	367.9	353.484	119.4	122.027	367.9	363.531	119.4	124.045	367.9	371.497	119.4	137.679	367.9	386.948		119.4	120.383	367.9	351.047	119.4	154.541	367.9	343.555	119.4	136.397	367.9	357.671
265.8	237.093	413.2	453.01	265.8	220.574	413.2	379.686	265.8	225.839	413.2	371.812	265.8	229.493	413.2	362.652	265.8	214.725	413.2	378.275		265.8	236.292	413.2	364.881	265.8	206.333	413.2	371.51	265.8	214.535	413.2	377.965	265.8	226.03	413.2	387.753		265.8	218.064	413.2	378.96	265.8	249.346	413.2	370.598	265.8	225.047	413.2	398.433
292.9	304.556	424.8	406.156	292.9	294.692	424.8	345.422	292.9	306.362	424.8	340.309	292.9	287.573	424.8	347.211	292.9	286.037	424.8	348.515		292.9	313.196	424.8	325.237	292.9	283.579	424.8	339.958	292.9	283.471	424.8	339.341	292.9	293.714	424.8	334.666		292.9	302.332	424.8	355.219	292.9	305.388	424.8	350.675	292.9	299.282	424.8	369.951
322.2	338.673	349.6	312.604	322.2	325.152	349.6	276.31	322.2	340.167	349.6	268.302	322.2	318.463	349.6	285.582	322.2	319.63	349.6	282.396		322.2	346.672	349.6	256.9	322.2	322.696	349.6	271.025	322.2	326.49	349.6	258.73	322.2	330.753	349.6	249.034		322.2	344.935	349.6	288.069	322.2	323.315	349.6	288.718	322.2	337.36	349.6	309.808
344.7	325.421	143.2	209.778	344.7	311.249	143.2	197.358	344.7	320.979	143.2	181.562	344.7	311.98	143.2	207.064	344.7	312.067	143.2	215.399		344.7	330.685	143.2	182.84	344.7	313.171	143.2	197.643	344.7	321.678	143.2	176.654	344.7	322.559	143.2	177.279		344.7	327.033	143.2	212.236	344.7	315.356	143.2	208.532	344.7	325.473	143.2	225.059
292.7	269.95	151.6	131.987	292.7	256.521	151.6	132.555	292.7	259.551	151.6	104.596	292.7	253.284	151.6	150.499	292.7	259.535	151.6	158.853		292.7	274.057	151.6	119.279	292.7	265.157	151.6	133.114	292.7	265.216	151.6	105.333	292.7	266.814	151.6	121.601		292.7	271.438	151.6	138.708	292.7	267.901	151.6	148.916	292.7	268.391	151.6	153.805
177.5	190.303	76.6	76.7222	177.5	187.607	76.6	81.8716	177.5	187.693	76.6	43.2121	177.5	188.823	76.6	99.5323	177.5	197.922	76.6	105.312		177.5	204.726	76.6	63.8914	177.5	199.269	76.6	81.913	177.5	192.631	76.6	53.8922	177.5	197.423	76.6	78.8628		177.5	203.808	76.6	85.6965	177.5	194.251	76.6	94.4921	177.5	192.822	76.6	90.8978
140.9	126.672	47	41.1287	140.9	126.644	47	48.9067	140.9	124.128	47	1.03327	140.9	139.907	47	55.658	140.9	145.893	47	63.1001		140.9	141.419	47	22.9495	140.9	138.296	47	50.5261	140.9	128.26	47	15.4757	140.9	135.823	47	43.409		140.9	138.946	47	48.8331	140.9	134.839	47	54.5025	140.9	133.315	47	47.4552
93.2	79.0087	51	27.9269	93.2	75.4817	51	40.7797	93.2	72.7139	51	-10.9985	93.2	87.9815	51	47.6845	93.2	89.2105	51	44.8631		93.2	88.1096	51	13.0792	93.2	88.3977	51	44.194	93.2	77.0242	51	3.63762	93.2	86.5392	51	41.2873		93.2	88.552	51	30.1703	93.2	87.8941	51	56.0765	93.2	84.5583	51	39.6771
47.6	46.0372	71.5	57.0724	47.6	42.5233	71.5	87.3558	47.6	35.7401	71.5	40.2184	47.6	52.543	71.5	99.3715	47.6	48.619	71.5	78.2673		47.6	50.3115	71.5	67.2435	47.6	52.2735	71.5	96.0829	47.6	41.4822	71.5	50.9118	47.6	49.9315	71.5	96.3311		47.6	50.9788	71.5	60.6632	47.6	54.2088	71.5	100.112	47.6	49.705	71.5	78.1874
33.5	34.7715	186.3	155.922	33.5	30.8092	186.3	179.28	33.5	26.4433	186.3	140.841	33.5	47.4098	186.3	196.624	33.5	37.6303	186.3	157.892		33.5	40.3212	186.3	175.01	33.5	39.0065	186.3	193.988	33.5	26.2669	186.3	146.748	33.5	40.9987	186.3	202.703		33.5	31.2192	186.3	150.008	33.5	47.0638	186.3	179.797	33.5	41.9313	186.3	158.359
81.1	69.3565	316.4	284.859	81.1	62.3645	316.4	293.022	81.1	61.907	316.4	265.785	81.1	80.687	316.4	306.342	81.1	66.2769	316.4	272.271		81.1	72.9177	316.4	297.317	81.1	71.7409	316.4	309.722	81.1	55.1769	316.4	265.238	81.1	80.1996	316.4	316.203		81.1	56.218	316.4	261.052	81.1	79.6745	316.4	263.386	81.1	74.246	316.4	248.974
169.1	154.67	344.3	381.287	169.1	145.559	344.3	386.163	169.1	145.979	344.3	360.957	169.1	165.323	344.3	389.123	169.1	141.071	344.3	369.879		169.1	158.192	344.3	385.605	169.1	153.409	344.3	392.635	169.1	134.42	344.3	342.952	169.1	168.618	344.3	390.745		169.1	143.668	344.3	346.582	169.1	162.004	344.3	335.624	169.1	149.345	344.3	334.097
253.2	260.851	412.2	421.683	253.2	240.459	412.2	422.39	253.2	245.935	412.2	404.956	253.2	264.092	412.2	433.15	253.2	245.602	412.2	417.122		253.2	260.772	412.2	414.972	253.2	255.684	412.2	426.649	253.2	233.089	412.2	380.144	253.2	262.303	412.2	416.302		253.2	246.318	412.2	388.042	253.2	253.978	412.2	387.425	253.2	243.82	412.2	377.574
303.8	336.582	314.2	377.166	303.8	308.24	314.2	389.384	303.8	320.581	314.2	382.699	303.8	321.623	314.2	397.484	303.8	318.625	314.2	390.729		303.8	333.483	314.2	375.655	303.8	334.991	314.2	398.458	303.8	301.319	314.2	353.246	303.8	325.876	314.2	356.368		303.8	323.585	314.2	360.999	303.8	318.958	314.2	356.892	303.8	319.155	314.2	350.686
362.1	362.111	338.5	287.4	362.1	332.976	338.5	304.249	362.1	348.448	338.5	309.539	362.1	344.671	338.5	301.8	362.1	349.97	338.5	299.33		362.1	357.538	338.5	289.064	362.1	360.001	338.5	323.813	362.1	333.529	338.5	270.158	362.1	349.743	338.5	261.681		362.1	349.211	338.5	295.43	362.1	339.368	338.5	283.969	362.1	347.259	338.5	284.279
299.8	335.922	220.3	208.833	299.8	308.527	220.3	218.474	299.8	323.115	220.3	224.565	299.8	320.848	220.3	211.618	299.8	331.244	220.3	214.534		299.8	331.805	220.3	204.051	299.8	336.191	220.3	240.161	299.8	309.303	220.3	189.671	299.8	320.118	220.3	192.076		299.8	323.886	220.3	220.549	299.8	311.983	220.3	216.316	299.8	324.243	220.3	215.23
223.1	271.796	197.8	147.345	223.1	251.672	197.8	155.34	223.1	265.044	197.8	148.846	223.1	258.545	197.8	164.7	223.1	274.791	197.8	160.258		223.1	272.044	197.8	141.644	223.1	277.27	197.8	166.099	223.1	243.396	197.8	124.049	223.1	258.358	197.8	142.042		223.1	261.326	197.8	151.234	223.1	245.413	197.8	166.237	223.1	263.232	197.8	152.637
238.6	205.386	94.2	99.2007	238.6	190.538	94.2	107.803	238.6	201.126	94.2	91.9392	238.6	202.618	94.2	124.969	238.6	216.923	94.2	114.273		238.6	207.097	94.2	92.3144	238.6	209.799	94.2	108.435	238.6	180.445	94.2	76.3499	238.6	197.701	94.2	100.359		238.6	196.342	94.2	98.0213	238.6	192.848	94.2	111.726	238.6	200.104	94.2	96.1221
164.4	146.682	48.7	70.5354	164.4	134.757	48.7	69.6285	164.4	143.794	48.7	47.7158	164.4	148.944	48.7	76.0554	164.4	154.357	48.7	71.2176		164.4	149.353	48.7	56.1949	164.4	151.248	48.7	72.3522	164.4	121.961	48.7	37.1503	164.4	140.847	48.7	63.0166		164.4	141.461	48.7	56.8819	164.4	146.428	48.7	68.0911	164.4	140.795	48.7	49.6694
80.8	96.1254	59.6	62.2977	80.8	83.1763	59.6	56.6206	80.8	91.7035	59.6	40.6579	80.8	90.4062	59.6	61.5502	80.8	92.3683	59.6	56.7695		80.8	99.9974	59.6	48.9346	80.8	101.958	59.6	63.3197	80.8	80.1376	59.6	30.8973	80.8	92.052	59.6	55.2704		80.8	91.0899	59.6	47.6226	80.8	91.8529	59.6	65.8758	80.8	85.1324	59.6	41.7769
54.4	63.9268	77.3	96.1585	54.4	52.497	77.3	98.92	54.4	59.4281	77.3	92.2432	54.4	64.1239	77.3	107.433	54.4	56.7226	77.3	92.9924		54.4	69.4711	77.3	92.888	54.4	70.1052	77.3	110.084	54.4	49.3206	77.3	76.3572	54.4	57.6951	77.3	101.698		54.4	62.7178	77.3	95.5822	54.4	64.3273	77.3	118.089	54.4	54.9487	77.3	91.1881
63	46.7739	223	186.212	63	46.5538	223	190.873	63	47.8023	223	192.256	63	64.5129	223	210.752	63	47.1484	223	180.951		63	64.3155	223	190.172	63	59.3113	223	203.104	63	35.9086	223	177.654	63	44.4877	223	197.45		63	45.4257	223	195.814	63	61.5504	223	225.131	63	49.6402	223	195.862
71.6	69.7746	264	296.277	71.6	79.2723	264	306.163	71.6	83.015	264	299.588	71.6	87.8879	264	324.324	71.6	73.5134	264	298.901		71.6	96.1094	264	306.44	71.6	94.9454	264	310.223	71.6	65.0196	264	294.637	71.6	76.8772	264	303.043		71.6	69.9215	264	306.517	71.6	82.3755	264	341.497	71.6	70.4284	264	303.377
163.7	145.598	311.3	378.525	163.7	153.392	311.3	390.057	163.7	156.678	311.3	367.444	163.7	155.888	311.3	389.855	163.7	142.706	311.3	380.996		163.7	176.287	311.3	384.143	163.7	175.413	311.3	381.051	163.7	144.856	311.3	361.745	163.7	162.393	311.3	370.668		163.7	155.48	311.3	370.541	163.7	154.855	311.3	390.491	163.7	142.706	311.3	361.014
245.1	260.126	318.6	397.709	245.1	252.613	318.6	409.314	245.1	258.689	318.6	389.811	245.1	263.912	318.6	401.382	245.1	243.443	318.6	404.948		245.1	276.861	318.6	402.352	245.1	275.444	318.6	402.792	245.1	242.534	318.6	377.803	245.1	262.754	318.6	391.468		245.1	256.078	318.6	382.187	245.1	254.882	318.6	400.978	245.1	245.784	318.6	373.568
433.6	344.668	258.2	339.889	433.6	327.697	258.2	365.815	433.6	338.974	258.2	352.481	433.6	343.576	258.2	356.127	433.6	328.236	258.2	361.222		433.6	348.994	258.2	358.621	433.6	343.904	258.2	366.305	433.6	314.97	258.2	334.47	433.6	338.764	258.2	338.941		433.6	336.097	258.2	339.678	433.6	349.036	258.2	356.03	433.6	345.982	258.2	341.728
311.2	367.917	264.4	243.58	311.2	349.96	264.4	273.687	311.2	361.147	264.4	278.793	311.2	362.661	264.4	261.669	311.2	352.183	264.4	266.788		311.2	365.271	264.4	276.35	311.2	365.8	264.4	292.291	311.2	338.9	264.4	252.467	311.2	362.175	264.4	255.907		311.2	365.927	264.4	267.066	311.2	360.113	264.4	267.254	311.2	363.32	264.4	265.214
373.6	336.46	153.6	170.3	373.6	320.215	153.6	194.051	373.6	332.62	153.6	200.292	373.6	328.474	153.6	185.815	373.6	329.673	153.6	192.008		373.6	336.583	153.6	197.652	373.6	338.648	153.6	214.025	373.6	312.827	153.6	177.473	373.6	333.326	153.6	190.513		373.6	330.076	153.6	197.874	373.6	315.4	153.6	196.528	373.6	328.232	153.6	195.618
254	273.374	146.1	116.429	254	260.989	146.1	136.533	254	270.688	146.1	137.867	254	264.068	146.1	145.218	254	273.151	146.1	140.986		254	271.857	146.1	137.035	254	280.397	146.1	144.632	254	249.542	146.1	120.814	254	275.279	146.1	142.654		254	265.34	146.1	141.673	254	248.004	146.1	144.63	254	262.247	146.1	137.066
215.6	208.637	88.7	78.8713	215.6	197.879	88.7	91.6775	215.6	205.14	88.7	93.3158	215.6	208.068	88.7	106.117	215.6	216.189	88.7	94.4638		215.6	208.146	88.7	90.4763	215.6	211.601	88.7	94.0066	215.6	183.846	88.7	78.9638	215.6	212.165	88.7	99.6639		215.6	199.718	88.7	98.3314	215.6	198.336	88.7	98.5743	215.6	199.1	88.7	91.3762
124.8	147.621	58.2	55.6386	124.8	137.593	58.2	60.3836	124.8	144.257	58.2	58.2444	124.8	152.338	58.2	71.7242	124.8	156.578	58.2	60.2473		124.8	151.785	58.2	59.5751	124.8	151.739	58.2	65.7074	124.8	131.193	58.2	47.6409	124.8	155.239	58.2	68.0001		124.8	141.485	58.2	66.1162	124.8	149.296	58.2	68.0401	124.8	141.907	58.2	60.7692
114.5	97.711	76.1	49.0624	114.5	88.3098	76.1	55.3361	114.5	95.8097	76.1	49.8381	114.5	97.3464	76.1	66.3768	114.5	97.9322	76.1	55.2615		114.5	103.06	76.1	59.8515	114.5	102.913	76.1	64.8299	114.5	85.9048	76.1	47.3188	114.5	105.596	76.1	63.0569		114.5	95.6248	76.1	55.3606	114.5	95.6709	76.1	63.8535	114.5	88.732	76.1	52.5603
61.8	66.5144	52.2	81.0127	61.8	59.6807	52.2	91.0985	61.8	60.0556	52.2	88.5202	61.8	71.0781	52.2	109.571	61.8	58.2367	52.2	97.2359		61.8	72.0283	52.2	104.499	61.8	68.3849	52.2	110.253	61.8	54.4085	52.2	98.5566	61.8	67.3709	52.2	111.675		61.8	65.0463	52.2	96.1796	61.8	68.081	52.2	101.895	61.8	55.5022	52.2	89.8309
65.6	48.4585	162	170.738	65.6	52.2977	162	177.129	65.6	45.4544	162	174.925	65.6	71.9308	162	210.822	65.6	47.8156	162	188.477		65.6	61.7864	162	192.632	65.6	59.5104	162	201.704	65.6	47.0129	162	202.52	65.6	54.7337	162	212.532		65.6	47.0079	162	180.582	65.6	62.3958	162	185.041	65.6	48.4396	162	175.051
75.8	77.6614	181.1	276.489	75.8	88.059	181.1	287.648	75.8	80.2936	181.1	286.395	75.8	103.712	181.1	326.399	75.8	78.9878	181.1	306.184		75.8	100.696	181.1	296.784	75.8	101.419	181.1	301.458	75.8	85.2255	181.1	300.258	75.8	86.3923	181.1	318.618		75.8	76.1448	181.1	280.273	75.8	98.2626	181.1	279.637	75.8	84.1603	181.1	275.958
198.9	173.245	316.1	348.173	198.9	174.754	316.1	362.267	198.9	166.937	316.1	353.307	198.9	187.882	316.1	388.462	198.9	158.539	316.1	381.643		198.9	191.216	316.1	364.288	198.9	190.803	316.1	364.921	198.9	172.871	316.1	348.602	198.9	171.739	316.1	376.681		198.9	168.948	316.1	337.411	198.9	180.28	316.1	321.521	198.9	164.039	316.1	331.027
287.6	285.644	278.1	360.114	287.6	278.6	278.1	374.957	287.6	278.795	278.1	369.81	287.6	292.193	278.1	374.268	287.6	263.023	278.1	391.99		287.6	295.061	278.1	368.472	287.6	296.561	278.1	382.796	287.6	277.132	278.1	338.521	287.6	275.973	278.1	370.32		287.6	273.39	278.1	341.654	287.6	277.9	278.1	322.628	287.6	268.384	278.1	338.522
412	375.988	292.5	297.426	412	355.375	292.5	323.977	412	366.67	292.5	331.143	412	378.565	292.5	312.958	412	353.497	292.5	334.945		412	373.726	292.5	320.059	412	372.245	292.5	342.762	412	345.563	292.5	284.467	412	361.45	292.5	305.885		412	354.126	292.5	305.494	412	372.11	292.5	287.426	412	367.248	292.5	315.855
433.6	403.284	213	211.158	433.6	372.442	213	240.14	433.6	390.1	213	257.712	433.6	393.037	213	225.344	433.6	377.531	213	244.21		433.6	391.497	213	240.42	433.6	397.224	213	266.552	433.6	360.691	213	209.583	433.6	380.354	213	226.784		433.6	379.76	213	246.92	433.6	387.034	213	235.784	433.6	389.221	213	258.434
302.3	343.681	138.4	146.178	302.3	329.931	138.4	164.92	302.3	353.599	138.4	181.449	302.3	331.515	138.4	156.626	302.3	338.583	138.4	173.232		302.3	351.626	138.4	168.466	302.3	363.722	138.4	187.329	302.3	319.022	138.4	143.42	302.3	328.213	138.4	166.341		302.3	351.847	138.4	185.218	302.3	346.766	138.4	185.213	302.3	358.578	138.4	194.992
233.4	258.989	135.6	98.6239	233.4	258.438	135.6	110.485	233.4	280.208	135.6	120.878	233.4	242.006	135.6	117.352	233.4	258.188	135.6	124.974		233.4	274.528	135.6	108.887	233.4	293.351	135.6	122.404	233.4	240.716	135.6	100.419	233.4	245.9	135.6	120.925		233.4	277.263	135.6	132.72	233.4	267.129	135.6	138.657	233.4	284.719	135.6	139.053
182.1	189.356	61.6	64.0997	182.1	188.454	61.6	71.0009	182.1	204.277	61.6	77.504	182.1	189.047	61.6	78.5473	182.1	193.768	61.6	80.0445		182.1	198.724	61.6	66.1847	182.1	217.107	61.6	75.8829	182.1	169.524	61.6	64.9793	182.1	185.89	61.6	81.0342		182.1	206.56	61.6	93.3926	182.1	203.185	61.6	88.9256	182.1	213.879	61.6	89.8695
164.6	133.193	57.9	39.5566	164.6	132.983	57.9	40.5509	164.6	139.459	57.9	46.014	164.6	150.809	57.9	51.9627	164.6	145.74	57.9	43.689		164.6	139.617	57.9	36.8247	164.6	151.899	57.9	40.6899	164.6	120.741	57.9	43.8988	164.6	136.598	57.9	51.7555		164.6	144.529	57.9	61.9223	164.6	147.528	57.9	61.1451	164.6	149.747	57.9	60.1937
111.8	88.9556	54.8	35.1163	111.8	82.6754	54.8	36.13	111.8	92.7017	54.8	34.6572	111.8	94.6132	54.8	50.3101	111.8	93.8444	54.8	35.0723		111.8	89.4003	54.8	31.5344	111.8	98.6474	54.8	32.8134	111.8	79.9532	54.8	39.4573	111.8	94.3929	54.8	38.0807		111.8	93.5771	54.8	54.0646	111.8	93.1959	54.8	67.2274	111.8	93.0228	54.8	57.6404
56	54.076	87.3	59.9192	56	49.5259	87.3	60.26	56	56.5276	87.3	56.352	56	65.1213	87.3	72.7749	56	55.0732	87.3	59.8956		56	56.6418	87.3	65.4025	56	61.3439	87.3	60.4293	56	50.7107	87.3	66.6101	56	60.6434	87.3	63.3524		56	59.7642	87.3	80.1315	56	62.1576	87.3	103.492	56	60.8203	87.3	92.7443
65.6	51.708	158	136.082	65.6	42.7194	158	131.483	65.6	43.4879	158	131.732	65.6	64.5141	158	148.02	65.6	45.5511	158	129.712		65.6	51.8157	158	145.775	65.6	50.0313	158	145.822	65.6	40.2575	158	152.101	65.6	43.1526	158	143.056		65.6	36.7962	158	160.889	65.6	61.443	158	158.981	65.6	47.7986	158	162.08
81.4	88.8015	218.1	238.182	81.4	66.7067	218.1	234.201	81.4	67.7355	218.1	232.621	81.4	79.7168	218.1	250.886	81.4	70.4215	218.1	234.452		81.4	82.3887	218.1	252.48	81.4	83.261	218.1	247.128	81.4	67.2231	218.1	255.869	81.4	66.9232	218.1	243.684		81.4	66.6315	218.1	255.254	81.4	91.2266	218.1	208.747	81.4	71.6981	218.1	246.26
143.7	162.917	278.3	319.523	143.7	148.912	278.3	318.697	143.7	145.874	278.3	318.985	143.7	149.72	278.3	335.944	143.7	143.192	278.3	321.899		143.7	167.17	278.3	331.621	143.7	169.794	278.3	326.814	143.7	143.041	278.3	320.691	143.7	144.483	278.3	324.475		143.7	156.46	278.3	320.577	143.7	156.569	278.3	266.454	143.7	146.201	278.3	321.152
245.6	261.964	291.5	344.697	245.6	256.009	291.5	356.44	245.6	249.2	291.5	355.35	245.6	255.489	291.5	378.587	245.6	246.898	291.5	365.248		245.6	275.939	291.5	363.215	245.6	272.715	291.5	358.341	245.6	241.623	291.5	351.226	245.6	244.346	291.5	365.833		245.6	263.745	291.5	336.458	245.6	251.14	291.5	283.939	245.6	251.808	291.5	339.781
368.4	334.934	311.6	312.032	368.4	335.974	311.6	335.26	368.4	331.423	311.6	334.922	368.4	333.015	311.6	351.567	368.4	325.746	311.6	347.494		368.4	353.963	311.6	333.692	368.4	345.903	311.6	334.65	368.4	313.991	311.6	322.972	368.4	325.348	311.6	344.884		368.4	347.026	311.6	303.109	368.4	337.6	311.6	258.347	368.4	344.863	311.6	310.902
403.7	368.896	277	246.429	403.7	366.792	277	271.746	403.7	361.673	277	280.213	403.7	358.596	277	278.767	403.7	359.29	277	284.935		403.7	377.964	277	271.129	403.7	371.217	277	270.532	403.7	345.305	277	251.694	403.7	362.23	277	286.093		403.7	376.319	277	245.085	403.7	373.074	277	226.863	403.7	374.773	277	261.818
309.9	350.347	163.9	181.048	309.9	346.358	163.9	201.493	309.9	340.229	163.9	209.409	309.9	338.838	163.9	208.569	309.9	341.818	163.9	217.12		309.9	355.779	163.9	207.011	309.9	351.464	163.9	199.059	309.9	330.607	163.9	181.594	309.9	347.018	163.9	220.55		309.9	348.245	163.9	189.333	309.9	342.703	163.9	193.266	309.9	344.186	163.9	206.37
289.9	290.463	138.3	128.753	289.9	294.937	138.3	144.083	289.9	283.875	138.3	149.236	289.9	285.775	138.3	157.374	289.9	287.078	138.3	159.424		289.9	302.095	138.3	152.388	289.9	296.526	138.3	138.497	289.9	270.505	138.3	122.538	289.9	293.393	138.3	164.413		289.9	279.546	138.3	139.069	289.9	269.452	138.3	150.081	289.9	274.181	138.3	153.403
247.7	228.026	45.6	87.1406	247.7	228.318	45.6	98.9238	247.7	218.292	45.6	97.4353	247.7	226.208	45.6	107.979	247.7	225.954	45.6	105.991		247.7	235.659	45.6	105.696	247.7	228.955	45.6	92.5144	247.7	202.245	45.6	80.2312	247.7	229.344	45.6	111.663		247.7	212.637	45.6	96.0289	247.7	209.004	45.6	98.7741	247.7	210.511	45.6	97.9888
171.9	164.206	48.5	58.98	171.9	168.177	48.5	67.3211	171.9	156.788	48.5	61.1511	171.9	170.191	48.5	73.3651	171.9	167.882	48.5	68.0393		171.9	174.541	48.5	72.5156	171.9	167.97	48.5	63.1071	171.9	142.951	48.5	51.8862	171.9	167.056	48.5	76.8899		171.9	150.853	48.5	69.2869	171.9	158.569	48.5	61.9017	171.9	153.013	48.5	60.2133
91.6	115.419	39.3	51.0395	91.6	114.854	39.3	60.9343	91.6	106.326	39.3	50.5775	91.6	115.032	39.3	71.097	91.6	113.044	39.3	52.1625		91.6	121.443	39.3	64.6354	91.6	117.968	39.3	55.475	91.6	101.776	39.3	44.5927	91.6	117.139	39.3	66.1253		91.6	101.228	39.3	62.1742	91.6	111.88	39.3	60.2739	91.6	103.247	39.3	56.4123
85.8	77.3482	77.7	71.444	85.8	79.4849	77.7	97.5304	85.8	67.2859	77.7	86.3856	85.8	77.2159	77.7	110.589	85.8	67.3884	77.7	78.5167		85.8	84.2789	77.7	104.824	85.8	80.0208	77.7	86.9276	85.8	67.0674	77.7	75.2912	85.8	75.7249	77.7	101.278		85.8	65.9304	77.7	92.9883	85.8	72.7427	77.7	97.294	85.8	65.1365	77.7	92.1507
59.4	67.9932	136.9	150.714	59.4	64.8344	136.9	180.586	59.4	53.5124	136.9	168.736	59.4	65.2856	136.9	199.095	59.4	51.0341	136.9	155.994		59.4	73.2004	136.9	190.903	59.4	63.6114	136.9	171.407	59.4	50.0988	136.9	164.263	59.4	56.7052	136.9	190.62		59.4	42.2882	136.9	173.979	59.4	57.8637	136.9	178.275	59.4	40.6595	136.9	176.393
82.6	109.227	216.6	264.251	82.6	87.1552	216.6	281.988	82.6	81.3039	216.6	277.183	82.6	89.6527	216.6	305.734	82.6	76.8153	216.6	270.981		82.6	101.816	216.6	296.577	82.6	94.8013	216.6	277.512	82.6	73.9864	216.6	272.582	82.6	85.9528	216.6	298.687		82.6	69.9111	216.6	272.221	82.6	83.9704	216.6	257.388	82.6	67.0961	216.6	270.739
183.1	199.356	279.3	351.187	183.1	175.799	279.3	359.506	183.1	161.996	279.3	355.99	183.1	177.708	279.3	372.794	183.1	146.876	279.3	357.293		183.1	184.927	279.3	366.771	183.1	177.497	279.3	355.844	183.1	157.175	279.3	337.997	183.1	172.343	279.3	371.073		183.1	157.992	279.3	337.268	183.1	172.387	279.3	302.373	183.1	154.718	279.3	335.064
297.8	302.303	305.2	364.574	297.8	284.924	305.2	379.279	297.8	268.974	305.2	385.953	297.8	302.577	305.2	384.691	297.8	254.176	305.2	386.148		297.8	288.28	305.2	377.889	297.8	277.991	305.2	385.996	297.8	260.23	305.2	349.863	297.8	273.553	305.2	384.865		297.8	267.48	305.2	352.599	297.8	296.746	305.2	323.196	297.8	281.448	305.2	360.516
418.8	368.579	296.4	311.432	418.8	358.262	296.4	337.236	418.8	341.649	296.4	351.307	418.8	368.694	296.4	334.921	418.8	330.143	296.4	343.996		418.8	360.59	296.4	328.445	418.8	349.932	296.4	353.124	418.8	327.688	296.4	304.468	418.8	345.998	296.4	319.944		418.8	353.748	296.4	321.515	418.8	375.75	296.4	291.831	418.8	361.549	296.4	332.914
441.5	396.05	227.1	226.388	441.5	382.975	227.1	254.458	441.5	366.66	227.1	277.826	441.5	379.646	227.1	240.289	441.5	362.481	227.1	255.311		441.5	382.308	227.1	246.741	441.5	376.616	227.1	278.868	441.5	355.848	227.1	226.081	441.5	374.984	227.1	239.232		441.5	386.927	227.1	262.483	441.5	395.021	227.1	243.463	441.5	386.839	227.1	273.372
369.6	384.764	166.1	161.106	369.6	366.836	166.1	178.722	369.6	343.33	166.1	196.589	369.6	368.948	166.1	173.205	369.6	354.613	166.1	187.674		369.6	363.223	166.1	175.545	369.6	353.923	166.1	196.882	369.6	338.03	166.1	159.236	369.6	361.836	166.1	178.266		369.6	367.359	166.1	203.083	369.6	376.178	166.1	198.985	369.6	373.632	166.1	210.812
391.8	330.356	112.8	109.345	391.8	319.226	112.8	121.254	391.8	289.023	112.8	132.308	391.8	333.462	112.8	134.943	391.8	311.537	112.8	139.099		391.8	310.577	112.8	119.736	391.8	300.372	112.8	129.526	391.8	280.647	112.8	109.017	391.8	310.811	112.8	132.528		391.8	300.279	112.8	148.186	391.8	298.379	112.8	153.925	391.8	303.688	112.8	154.18
258.1	262.102	87	77.5513	258.1	251.393	87	77.2658	258.1	225.422	87	82.0418	258.1	270.214	87	93.6051	258.1	252.428	87	94.2191		258.1	243.406	87	74.8007	258.1	234.83	87	80.6001	258.1	215.719	87	72.4379	258.1	241.989	87	91.8499		258.1	229.24	87	102.284	258.1	225.497	87	107.035	258.1	230.135	87	100.413
201.4	187.288	59.3	44.5076	201.4	182.276	59.3	45.0654	201.4	164.475	59.3	44.4259	201.4	195.307	59.3	57.8631	201.4	187.967	59.3	55.468		201.4	180.164	59.3	45.8587	201.4	173.113	59.3	45.5874	201.4	156.381	59.3	45.3678	201.4	175.205	59.3	58.2031		201.4	159.266	59.3	71.2689	201.4	169.842	59.3	68.7073	201.4	163.886	59.3	60.8929
95.2	126.555	66.1	32.3297	95.2	116.972	66.1	34.0469	95.2	111.338	66.1	30.6035	95.2	119.605	66.1	47.9519	95.2	122.069	66.1	41.2158		95.2	125.44	66.1	36.9366	95.2	121.408	66.1	31.7605	95.2	108.062	66.1	38.3968	95.2	114.877	66.1	42.2142		95.2	104.963	66.1	56.4317	95.2	113.049	66.1	61.5101	95.2	102.367	66.1	53.0824
57.2	79.5943	76.2	54.509	57.2	72.1518	76.2	59.3081	57.2	70.3026	76.2	54.8685	57.2	78.1392	76.2	76.7552	57.2	73.9721	76.2	67.2014		57.2	83.6641	76.2	67.0847	57.2	80.8287	76.2	58.496	57.2	62.3177	76.2	71.8312	57.2	70.1289	76.2	63.4231		57.2	66.1631	76.2	90.0026	57.2	72.4126	76.2	98.4261	57.2	58.0184	76.2	88.0573
59.1	59.2223	119.7	135.699	59.1	58.0442	119.7	135.13	59.1	60.6485	119.7	130.454	59.1	72.1426	119.7	157.354	59.1	60.1577	119.7	141.223		59.1	69.3317	119.7	144.695	59.1	67.1642	119.7	136.165	59.1	46.7883	119.7	152.831	59.1	55.4176	119.7	134.477		59.1	46.5236	119.7	174.165	59.1	63.4143	119.7	174.718	59.1	41.2095	119.7	171.432
109.6	92.99	210	244.905	109.6	93.1798	210	233.781	109.6	99.6512	210	236.379	109.6	104.583	210	264.718	109.6	92.1669	210	247.692		109.6	103.677	210	246.668	109.6	102.241	210	239.695	109.6	77.5352	210	249.392	109.6	84.9321	210	234.47		109.6	74.5018	210	264.249	109.6	95.8113	210	252.816	109.6	72.8897	210	260.786
152.3	189.526	312.1	325.481	152.3	188.342	312.1	313.944	152.3	190.141	312.1	313.422	152.3	194.553	312.1	340.74	152.3	170.291	312.1	331.585		152.3	192.125	312.1	326.362	152.3	186.363	312.1	321.096	152.3	160.544	312.1	317.802	152.3	168.85	312.1	320.394		152.3	170.003	312.1	324.409	152.3	194.669	312.1	295.152	152.3	164.845	312.1	312.357
338.8	299.143	306.6	356.68	338.8	294.693	306.6	344.343	338.8	301.367	306.6	346.021	338.8	306.017	306.6	368.785	338.8	274.631	306.6	368.062		338.8	293.971	306.6	353.914	338.8	290.582	306.6	351.504	338.8	266.766	306.6	340.537	338.8	271.944	306.6	355.647		338.8	282.254	306.6	333.302	338.8	325.157	306.6	304.168	338.8	285.236	306.6	331.782
314.3	368.387	338.6	305.991	314.3	366.399	338.6	311.353	314.3	373.248	338.6	321.272	314.3	364.58	338.6	325.517	314.3	343.149	338.6	333.026		314.3	365.841	338.6	319.148	314.3	363.687	338.6	324.755	314.3	335.06	338.6	300.689	314.3	346.692	338.6	317.355		314.3	367.847	338.6	300.835	314.3	394.246	338.6	277.147	314.3	362.953	338.6	309.024
441.5	388.825	196.1	229.845	441.5	386.635	196.1	244.147	441.5	394.191	196.1	257.856	441.5	382.551	196.1	243.82	441.5	366.919	196.1	260.955		441.5	389.075	196.1	253.007	441.5	387.849	196.1	259.538	441.5	362.799	196.1	229.385	441.5	383.58	196.1	248.388		441.5	395.609	196.1	249.59	441.5	405.685	196.1	229.856	441.5	384.933	196.1	258.717
329.5	365.245	168.7	162.27	329.5	362.154	168.7	175.08	329.5	356.524	168.7	190.814	329.5	355.612	168.7	177.909	329.5	344.141	168.7	194.097		329.5	360.498	168.7	187.166	329.5	361.775	168.7	186.082	329.5	340.703	168.7	165.287	329.5	358.53	168.7	186.949		329.5	365.714	168.7	191.788	329.5	372.835	168.7	187.907	329.5	354.295	168.7	200.918
284.9	308.778	93.2	113.762	284.9	308.946	93.2	119.886	284.9	291.713	93.2	132.161	284.9	302.133	93.2	136.817	284.9	285.898	93.2	144.351		284.9	297.629	93.2	128.721	284.9	301.989	93.2	124.81	284.9	274.615	93.2	116.507	284.9	299.389	93.2	135.528		284.9	297.27	93.2	137.514	284.9	302.599	93.2	144.31	284.9	288.757	93.2	145.257
270.9	238.174	88	76.8381	270.9	239.485	88	76.8678	270.9	219.839	88	80.4568	270.9	241.978	88	93.7192	270.9	227.718	88	96.6845		270.9	228.387	88	81.8267	270.9	232.894	88	77.5789	270.9	205.645	88	78.1523	270.9	232.383	88	92.3824		270.9	221.513	88	96.5406	270.9	220.093	88	95.016	270.9	213.34	88	95.7844
172.1	171.493	58.4	46.8001	172.1	170.719	58.4	48.3025	172.1	155.448	58.4	45.9349	172.1	178.442	58.4	61.299	172.1	169.177	58.4	57.2456		172.1	169.054	58.4	52.7359	172.1	170.754	58.4	44.5646	172.1	144.069	58.4	51.0276	172.1	166.978	58.4	58.539		172.1	156.412	58.4	67.8265	172.1	160.817	58.4	64.4362	172.1	151.248	58.4	61.8334
150.9	118.238	54.7	32.4217	150.9	108.393	54.7	37.4489	150.9	104.349	54.7	30.7226	150.9	112.322	54.7	53.3237	150.9	107.984	54.7	41.7042		150.9	120.841	54.7	47.8356	150.9	119.322	54.7	34.0487	150.9	98.9559	54.7	38.2251	150.9	115.113	54.7	43.4662		150.9	102.303	54.7	51.2257	150.9	109.508	54.7	58.3314	150.9	94.0245	54.7	52.9515
78.2	80.1567	82.7	62.3592	78.2	71.5358	82.7	68.5222	78.2	71.5484	82.7	58.8879	78.2	81.2143	82.7	82.2255	78.2	70.3523	82.7	68.847		78.2	86.6124	82.7	86.3271	78.2	85.1206	82.7	65.1451	78.2	69.8734	82.7	75.1118	78.2	78.1726	82.7	71.8082		78.2	70.2529	82.7	81.632	78.2	74.089	82.7	98.857	78.2	57.5921	82.7	89.2319
98.2	73.1834	199.2	155.45	98.2	66.5955	199.2	148.573	98.2	65.4053	199.2	145.035	98.2	85.3724	199.2	169.673	98.2	65.6497	199.2	146.323		98.2	80.3378	199.2	171.903	98.2	76.4869	199.2	149.298	98.2	57.3592	199.2	162.551	98.2	67.2243	199.2	153.119		98.2	58.0004	199.2	170.947	98.2	73.9533	199.2	171.36	98.2	54.5505	199.2	171.245
107.6	111.647	244.3	267.226	107.6	106.999	244.3	253.361	107.6	109.732	244.3	252.125	107.6	125.174	244.3	277.173	107.6	104.059	244.3	255.026		107.6	110.837	244.3	279.482	107.6	119.328	244.3	259.122	107.6	92.0528	244.3	260.775	107.6	101.456	244.3	254.802		107.6	89.9528	244.3	271.303	107.6	108.433	244.3	240.199	107.6	92.2138	244.3	266.151
221.7	204.603	319	345.642	221.7	196.575	319	333.082	221.7	194.843	319	332.685	221.7	205.837	319	360.383	221.7	182.088	319	346.311		221.7	193.917	319	356.182	221.7	204.736	319	339.008	221.7	182.114	319	328.997	221.7	188.809	319	341.943		221.7	172.511	319	341.233	221.7	198.9	319	302.661	221.7	175.569	319	338.297
315.5	306.81	299.5	362.847	315.5	295.966	299.5	350.339	315.5	291.079	299.5	352.117	315.5	316.62	299.5	371.717	315.5	281.495	299.5	364.442		315.5	299.191	299.5	366.487	315.5	301.585	299.5	359.825	315.5	279.275	299.5	342.472	315.5	288.414	299.5	362.539		315.5	279.417	299.5	350.247	315.5	312.958	299.5	301.631	315.5	278.783	299.5	345.683
369.7	373.353	233.3	308.241	369.7	359.709	233.3	311.598	369.7	359.828	233.3	316.611	369.7	378.008	233.3	325.228	369.7	350.105	233.3	330.134		369.7	369.526	233.3	322.962	369.7	368.278	233.3	320.031	369.7	341.792	233.3	298.447	369.7	358.914	233.3	321.334		369.7	358.298	233.3	315.075	369.7	386.426	233.3	282.316	369.7	353.369	233.3	324.166
369.8	389.934	168.7	232.159	369.8	375.829	168.7	241.488	369.8	374.895	168.7	248.237	369.8	384.212	168.7	246.189	369.8	366.097	168.7	259.688		369.8	387.487	168.7	248.934	369.8	383.913	168.7	247.897	369.8	361.835	168.7	225.871	369.8	377.928	168.7	252.563		369.8	383.067	168.7	251.196	369.8	392.109	168.7	236.329	369.8	372.035	168.7	262.672
314	362.236	133.1	169.23	314	353.893	133.1	174.343	314	346.443	133.1	177.566	314	360.883	133.1	184.423	314	348.775	133.1	197.065		314	360.063	133.1	182.219	314	357.681	133.1	176.488	314	340.664	133.1	159.33	314	356.235	133.1	193.666		314	347.835	133.1	189.643	314	356.241	133.1	192.271	314	348.245	133.1	201.838
382.9	302.414	132	115.937	382.9	302.376	132	118.59	382.9	286.098	132	119.369	382.9	311.448	132	136.267	382.9	298.618	132	139.855		382.9	297.603	132	127.7	382.9	300.926	132	118.408	382.9	276.844	132	112.757	382.9	295.536	132	143.465		382.9	279.263	132	136.54	382.9	282.888	132	140.262	382.9	284.362	132	140.739
240.1	229.475	66.7	78.7095	240.1	235.337	66.7	75.5812	240.1	222.442	66.7	77.7559	240.1	246.926	66.7	84.4215	240.1	235.522	66.7	85.0578		240.1	224.964	66.7	85.1659	240.1	232.7	66.7	74.7873	240.1	206.893	66.7	75.2306	240.1	225.948	66.7	98.2278		240.1	208.987	66.7	90.8356	240.1	208.338	66.7	79.1993	240.1	215.389	66.7	82.1439
158.5	159.916	54.8	55.4518	158.5	167.355	54.8	47.646	158.5	161.948	54.8	48.5057	158.5	178.082	54.8	64.6077	158.5	173.271	54.8	52.2781		158.5	163.932	54.8	60.8523	158.5	169.128	54.8	46.1568	158.5	147.425	54.8	52.7552	158.5	158.581	54.8	66.7435		158.5	145.18	54.8	65.3688	158.5	155.215	54.8	63.4794	158.5	154.459	54.8	60.3362
102.1	109.111			102.1	109.111			102.1	112.116			102.1	113.545			102.1	112.762				102.1	112.755			102.1	118.573			102.1	101.529			102.1	108.277				102.1	96.0338			102.1	103.917			102.1	99.0347
77.9	72.3189			77.9	69.117			77.9	72.6122			77.9	77.4296			77.9	71.0663				77.9	75.537			77.9	81.8598			77.9	61.7368			77.9	69.5492				77.9	60.767			77.9	66.4277			77.9	57.949
52.9	65.428			52.9	61.1096			52.9	67.3149			52.9	74.6304			52.9	65.7132				52.9	66.5287			52.9	79.2515			52.9	50.7439			52.9	60.362				52.9	51.0033			52.9	62.7935			52.9	48.79
79.5	107.32			79.5	105.83			79.5	117.883			79.5	119.446			79.5	109.263				79.5	107.581			79.5	121.057			79.5	88.988			79.5	100.587				79.5	94.2991			79.5	106.882			79.5	90.7023
219.7	205.217			219.7	199.945			219.7	208.341			219.7	210.633			219.7	192.702				219.7	196.982			219.7	204.107			219.7	180.612			219.7	193.353				219.7	188.581			219.7	214.726			219.7	187.271
331.3	304.292			331.3	299.525			331.3	306.043			331.3	315.784			331.3	289.084				331.3	301.153			331.3	301.663			331.3	282.07			331.3	293.078				331.3	295.387			331.3	334.442			331.3	295.57
412.5	373.733			412.5	362.789			412.5	369.488			412.5	365.16			412.5	348.514				412.5	372.032			412.5	370.079			412.5	342.019			412.5	358.491				412.5	367.689			412.5	393.111			412.5	363.793
323.6	396.016			323.6	382.224			323.6	390.239			323.6	377.611			323.6	369.716				323.6	395.592			323.6	392.986			323.6	366.068			323.6	386.005				323.6	393.888			323.6	412.29			323.6	392.042
472.9	375.874			472.9	364.465			472.9	358.9			472.9	369.106			472.9	357.298				472.9	374.86			472.9	366.305			472.9	346.67			472.9	373.164				472.9	367.689			472.9	386.061			472.9	372.772
344	317.51			344	309.755			344	295.639			344	312.387			344	303.495				344	313.312			344	307.753			344	283.664			344	308.137				344	297.581			344	300.363			344	296.205
199.9	238.782			199.9	234.886			199.9	220.47			199.9	235.633			199.9	234.624				199.9	240.006			199.9	237.598			199.9	207.818			199.9	229.81				199.9	219.085			199.9	210.451			199.9	218.233
164.6	167.365			164.6	168.436			164.6	158.561			164.6	174.423			164.6	176.845				164.6	173.806			164.6	176.011			164.6	148.809			164.6	169.414				164.6	152.459			164.6	155.824			164.6	156.042
97.1	118.281			97.1	111.784			97.1	104.298			97.1	113.402			97.1	117.579				97.1	120.238			97.1	124.868			97.1	93.9657			97.1	114.037				97.1	101.17			97.1	104.364			97.1	100.435
86.5	74.0537			86.5	67.0703			86.5	61.3853			86.5	70.964			86.5	69.4281				86.5	81.2165			86.5	84.8045			86.5	56.8431			86.5	73.7346				86.5	61.9409			86.5	68.3629			86.5	61.105
76.5	64.2593			76.5	56.0075			76.5	55.7942			76.5	70.669			76.5	58.5974				76.5	72.7222			76.5	77.9578			76.5	50.6349			76.5	62.2607				76.5	47.3292			76.5	62.9286			76.5	45.023
108.7	108.201			108.7	93.5871			108.7	95.4455			108.7	115.963			108.7	96.8171				108.7	115.702			108.7	116.645			108.7	97.0759			108.7	102.725				108.7	82.2409			108.7	105.476			108.7	84.6099
251.5	210.706			251.5	184.839			251.5	186.498			251.5	212.91			251.5	179.036				251.5	202.488			251.5	204.681			251.5	192.685			251.5	195.722				251.5	176.905			251.5	207.122			251.5	180.524
297.9	316.329			297.9	286.533			297.9	288.225			297.9	312.694			297.9	279.701				297.9	304.399			297.9	307.205			297.9	297.808			297.9	294.8				297.9	281.224			297.9	314.871			297.9	290.849
423.2	385.55			423.2	358.582			423.2	362.485			423.2	378.264			423.2	351.903				423.2	380.238			423.2	380.724			423.2	357.34			423.2	371.23				423.2	362.831			423.2	386.116			423.2	371.45
399.3	410.087			399.3	380.205			399.3	383.369			399.3	395.329			399.3	384.261				399.3	403.525			399.3	401.928			399.3	384.009			399.3	402.551				399.3	390.612			399.3	408.4			399.3	397.729
385.4	375.624			385.4	354.649			385.4	346.897			385.4	365.911			385.4	359.943				385.4	373.287			385.4	369.365			385.4	350.734			385.4	368.998				385.4	360.902			385.4	377.019			385.4	375.068
325.8	303.05			325.8	294.612			325.8	283.646			325.8	297.608			325.8	296.418				325.8	306.535			325.8	306.316			325.8	277.244			325.8	294.981				325.8	286.523			325.8	291.026			325.8	298.006
152.1	224.06			152.1	219.279			152.1	211.736			152.1	226.254			152.1	228.244				152.1	230.414			152.1	236.098			152.1	201.148			152.1	218.756				152.1	211.045			152.1	207.41			152.1	217.21
141.5	157.788			141.5	152.704			141.5	149.078			141.5	162.959			141.5	167.842				141.5	163.344			141.5	172.301			141.5	139.907			141.5	152.994				141.5	143.684			141.5	147.041			141.5	149.772
90	105.545			90	94.0365			90	97.5129			90	96.7682			90	104.497				90	105.05			90	116.949			90	92.1889			90	98.5661				90	91.9318			90	89.2528			90	91.4291
55.5	67.1464			55.5	56.0444			55.5	56.7047			55.5	62.8715			55.5	60.0781				55.5	63.9272			55.5	78.8303			55.5	58.2337			55.5	61.2526				55.5	56.6861			55.5	56.7189			55.5	55.5367
68.9	60.82			68.9	50.7532			68.9	42.278			68.9	67.2944			68.9	49.5798				68.9	56.5087			68.9	70.6597			68.9	46.6438			68.9	47.5308				68.9	37.4667			68.9	62.6322			68.9	48.0362
116.1	99.0289			116.1	88.0349			116.1	84.2616			116.1	111.014			116.1	82.8335				116.1	98.0787			116.1	108.99			116.1	84.0802			116.1	79.3817				116.1	74.8832			116.1	113.066			116.1	92.8711
218.8	176.104			218.8	167.826			218.8	166.319			218.8	186.178			218.8	159.284				218.8	187.204			218.8	197.538			218.8	168.51			218.8	159.57				218.8	168.171			218.8	184.35			218.8	176.608
282.3	259.949			282.3	258.156			282.3	263.17			282.3	265.621			282.3	255.384				282.3	288.195			282.3	298.585			282.3	265.879			282.3	254.132				282.3	268.557			282.3	243.115			282.3	252.588
212.6	325.088			212.6	320.005			212.6	336.879			212.6	318.103			212.6	323.69				212.6	356.281			212.6	366.088			212.6	327.565			212.6	325.968				212.6	342.107			212.6	290.197			212.6	318.998
352.2	358.458			352.2	341.257			352.2	361.685			352.2	346.503			352.2	355.464				352.2	372.543			352.2	385.472			352.2	348.748			352.2	362.215				352.2	364.64			352.2	332.855			352.2	359.043
347.6	328.727			347.6	321.91			347.6	330.6			347.6	325.142			347.6	334.005				347.6	338.478			347.6	354.582			347.6	322.885			347.6	340.17				347.6	329.491			347.6	310.463			347.6	331.389
299.5	267.247			299.5	269.424			299.5	264.811			299.5	269.017			299.5	276.187				299.5	276.696			299.5	287.52			299.5	255.679			299.5	276.85				299.5	269.817			299.5	259.302			299.5	270.132
174.9	203.774			174.9	206.403			174.9	198.947			174.9	213.885			174.9	213.842				174.9	210.565			174.9	216.717			174.9	185.891			174.9	209.009				174.9	203.293			174.9	208.982			174.9	210.222
222.7	154.13			222.7	151.134			222.7	140.478			222.7	171.538			222.7	164.937				222.7	153.216			222.7	156.905			222.7	126.207			222.7	154.599				222.7	145.894			222.7	167.945			222.7	155.783
113	109.161			113	100.949			113	93.0724			113	114.342			113	110.178				113	109.061			113	106.346			113	86.1177			113	104.496				113	99.0732			113	115.483			113	105.928
51.9	77.787			51.9	61.4997			51.9	53.3025			51.9	71.4658			51.9	69.13				51.9	73.7876			51.9	74.5525			51.9	57.4493			51.9	69.0778				51.9	57.9325			51.9	66.9341			51.9	59.0152
71.6	73.5863			71.6	51.443			71.6	42.733			71.6	71.7361			71.6	62.9472				71.6	69.4372			71.6	66.2746			71.6	50.3063			71.6	59.1015				71.6	50.0624			71.6	68.9596			71.6	52.9741
116	119.648			116	98.1812			116	82.8585			116	120.917			116	95.9231				116	105.141			116	100.586			116	84.4102			116	89.7569				116	86.3061			116	113.564			116	99.9983
175.3	206.752			175.3	181.925			175.3	175.968			175.3	205.486			175.3	172.798				175.3	188.138			175.3	182.155			175.3	162.295			175.3	171.421				175.3	170.165			175.3	194.785			175.3	189.965
295	303.049			295	279.64			295	274.69			295	294.706			295	267.445				295	291.842			295	287.094			295	263.794			295	272.095				295	279.003			295	283.754			295	278.799
353.8	374.317			353.8	343.99			353.8	350.187			353.8	342.809			353.8	335.217				353.8	365.341			353.8	358.274			353.8	330.957			353.8	346.569				353.8	346.465			353.8	327.436			353.8	332.177
387.2	398.05			387.2	363.423			387.2	377.673			387.2	369.459			387.2	367.093				387.2	383.596			387.2	376.868			387.2	351.836			387.2	377.515				387.2	374.69			387.2	369.323			387.2	369.307
330.4	352.705			330.4	331.023			330.4	343.212			330.4	339.447			330.4	335.907				330.4	342.837			330.4	344.768			330.4	315.743			330.4	337.78				330.4	340.349			330.4	327.026			330.4	336.616
256.6	276.475			256.6	270.759			256.6	273.326			256.6	268.352			256.6	270.104				256.6	272.917			256.6	279.738			256.6	242.192			256.6	272.838				256.6	274.941			256.6	260.374			256.6	276.926
241.5	203.329			241.5	205.578			241.5	203.624			241.5	209.104			241.5	206.388				241.5	203.519			241.5	209.235			241.5	174.767			241.5	206.725				241.5	206.725			241.5	205.108			241.5	212.185
175.2	146.92			175.2	145.797			175.2	143.262			175.2	160.25			175.2	153.04				175.2	146.031			175.2	149.679			175.2	120.739			175.2	148.039				175.2	145.996			175.2	153.342			175.2	150.96
81.1	97.8666			81.1	97.9327			81.1	94.6713			81.1	104.984			81.1	101.765				81.1	101.183			81.1	100.328			81.1	83.1346			81.1	100.676				81.1	98.1337			81.1	97.2892			81.1	99.0497
57.3	70.6615			57.3	64.0719			57.3	57.637			57.3	71.0515			57.3	64.7196				57.3	69.8501			57.3	68.7219			57.3	56.838			57.3	66.0253				57.3	61.3474			57.3	65.8427			57.3	59.3525
63.4	65.0653			63.4	56.2873			63.4	44.0819			63.4	70.1			63.4	58.0642				63.4	65.2377			63.4	64.2769			63.4	47.1731			63.4	56.6348				63.4	52.9279			63.4	67.5852			63.4	53.9178
143.8	114.597			143.8	101.074			143.8	84.3789			143.8	109.811			143.8	90.4713				143.8	106.447			143.8	108.612			143.8	87.4155			143.8	97.0334				143.8	90.2731			143.8	112.575			143.8	94.3909
222.8	207.948			222.8	196.136			222.8	180.289			222.8	208.873			222.8	172.291				222.8	204.026			222.8	200.351			222.8	183.163			222.8	189.025				222.8	190.611			222.8	205.571			222.8	195.145
352.3	306.881			352.3	302.95			352.3	287.082			352.3	308.975			352.3	277.591				352.3	315.875			352.3	306.441			352.3	286.23			352.3	292.297				352.3	299.894			352.3	300.595			352.3	304.807
395.1	381.31			395.1	372.757			395.1	365.397			395.1	368.566			395.1	353.992				395.1	391.173			395.1	381.284			395.1	353.049			395.1	369.435				395.1	375.719			395.1	374.182			395.1	373.973
390.6	407.872			390.6	387.598			390.6	387.121			390.6	391.34			390.6	379.226				390.6	406.37			390.6	398.217			390.6	377.201			390.6	394.481				390.6	396.886			390.6	384.723			390.6	387.913
387.8	366.854			387.8	345.022			387.8	350.13			387.8	353.571			387.8	346.733				387.8	360.443			387.8	361.398			387.8	338.333			387.8	339.929				387.8	354.101			387.8	349.272			387.8	359.472
269.3	287.705			269.3	271.522			269.3	274.435			269.3	264.118			269.3	266.521				269.3	278.469			269.3	289.121			269.3	256.276			269.3	261.636				269.3	281.597			269.3	274.903			269.3	293.067
236.5	205.671			236.5	199.037			236.5	198.727			236.5	197.526			236.5	200.809				236.5	205.179			236.5	212.959			236.5	182.039			236.5	195.158				236.5	207.72			236.5	211.515			236.5	217.423
161.8	142.365			161.8	137.585			161.8	135.941			161.8	152.774			161.8	151.012				161.8	145.063			161.8	150.388			161.8	122.549			161.8	138.952				161.8	143.145			161.8	154.637			161.8	152.001
93.8	92.2472			93.8	87.5453			93.8	85.9203			93.8	100.846			93.8	100.994				93.8	98.0216			93.8	99.9994			93.8	77.2745			93.8	93.0702				93.8	95.4357			93.8	100.16			93.8	95.3212
74.5	58.5397			74.5	53.8079			74.5	53.8074			74.5	67.6627			74.5	65.3838				74.5	67.86			74.5	65.0945			74.5	49.3475			74.5	59.2249				74.5	64.0071			74.5	68.068			74.5	58.7112
64.3	46.1398			64.3	47.5583			64.3	48.9116			64.3	67.287			64.3	60.0579				64.3	63.8379			64.3	62.5312			64.3	45.5234			64.3	46.24				64.3	55.7162			64.3	67.4581			64.3	52.578
78.9	83.6375			78.9	88.066			78.9	91.147			78.9	102.153			78.9	96.3789				78.9	106.075			78.9	106.716			78.9	82.1537			78.9	77.3498				78.9	95.5829			78.9	106.611			78.9	87.8693
121.8	189.804			121.8	179.039			121.8	180.254			121.8	182.642			121.8	174.474				121.8	194.555			121.8	202.384			121.8	172.825			121.8	165.416				121.8	190.155			121.8	200.797			121.8	170.361
329.2	310.184			329.2	289.846			329.2	289.333			329.2	293.79			329.2	278.759				329.2	306.054			329.2	308.61			329.2	280.609			329.2	274.914				329.2	293.424			329.2	317.397			329.2	280.518
386.8	397.746			386.8	373.159			386.8	371.473			386.8	379.106			386.8	362.206				386.8	392.114			386.8	385.833			386.8	355.871			386.8	363.617				386.8	368.796			386.8	404.964			386.8	370.583
455.3	426.726			455.3	402.331			455.3	397.622			455.3	415.737			455.3	391.225				455.3	421.077			455.3	414.926			455.3	388.504			455.3	406.661				455.3	396.016			455.3	420.622			455.3	392.905
400.5	396.886			400.5	379.282			400.5	370.787			400.5	391.868			400.5	370.649				400.5	391.289			400.5	386.783			400.5	366.392			400.5	381.184				400.5	366.208			400.5	383.346			400.5	360.28
326.4	323.728			326.4	305.711			326.4	306.326			326.4	312.62			326.4	299.839				326.4	318.76			326.4	320.165			326.4	290.839			326.4	309.193				326.4	300.164			326.4	305.242			326.4	296.724
250.3	242.149			250.3	222.247			250.3	230.156			250.3	225.67			250.3	227.574				250.3	241.81			250.3	243.739			250.3	208.832			250.3	230.901				250.3	222.697			250.3	220.551			250.3	219.16
160.1	170.571			160.1	155.94			160.1	163.618			160.1	170.17			160.1	173.273				160.1	175.84			160.1	175.798			160.1	145.498			160.1	167.394				160.1	154.989			160.1	164.554			160.1	155.564
111.3	116.01			111.3	106.011			111.3	110.106			111.3	116.629			111.3	122.695				111.3	119.333			111.3	122.959			111.3	98.9983			111.3	117.084				111.3	108.413			111.3	116.952			111.3	102.778
59.5	76.258			59.5	71.3953			59.5	67.7574			59.5	70.7487			59.5	78.044				59.5	79.116			59.5	82.5921			59.5	67.1161			59.5	76.2793				59.5	72.2941			59.5	73.4128			59.5	59.8696
49.3	62.702			49.3	61.0979			49.3	59.2998			49.3	60.6282			49.3	60.6758				49.3	67.4165			49.3	70.8312			49.3	53.2864			49.3	61.6122				49.3	54.8626			49.3	65.6735			49.3	45.4108
96.8	99.1281			96.8	98.3428			96.8	104.457			96.8	105.938			96.8	91.0466				96.8	109.044			96.8	110.303			96.8	91.5591			96.8	98.2206				96.8	90.7494			96.8	111.623			96.8	81.8431
223.6	209.842			223.6	196.711			223.6	197.99			223.6	214.074			223.6	178.659				223.6	209.831			223.6	205.962			223.6	200.244			223.6	197.883				223.6	188.489			223.6	229.969			223.6	186.67
367.5	334.447			367.5	311.464			367.5	311.833			367.5	333.445			367.5	301.399				367.5	328.42			367.5	316.824			367.5	314.023			367.5	314.767				367.5	303.025			367.5	349.359			367.5	313.631
419	417.553			419	396.675			419	392.852			419	403.746			419	387.888				419	414.207			419	399.494			419	384.067			419	398.45				419	383.939			419	418.318			419	398.334
478.1	453.726			478.1	428			478.1	423.52			478.1	426.185			478.1	426.365				478.1	447.732			478.1	435.813			478.1	418.192			478.1	432.042				478.1	418.017			478.1	428.923			478.1	417.818
377	426.326			377	396.965			377	390.126			377	396.422			377	401.08				377	415.362			377	408.816			377	386.569			377	398.672				377	397.767			377	405.539			377	398.699
336.9	332.173			336.9	312.745			336.9	312.915			336.9	316.672			336.9	314.824				336.9	331.894			336.9	330.803			336.9	303.507			336.9	311.996				336.9	324.666			336.9	332.886			336.9	332.171
213.5	237.948			213.5	219.327			213.5	224.474			213.5	223.709			213.5	228.4				213.5	241.857			213.5	245.632			213.5	216.445			213.5	229.308				213.5	236.362			213.5	232.057			213.5	241.572
228.4	165.302			228.4	147.179			228.4	149.387			228.4	170.604			228.4	168.669				228.4	167.481			228.4	171.983			228.4	147.453			228.4	171.737				228.4	157.852			228.4	165.605			228.4	165.693
125	111.695			125	93.7881			125	93.636			125	122.969			125	117.196				125	110.674			125	112.45			125	94.8382			125	123.469				125	101.673			125	110.968			125	103.883
67.4	70.1151			67.4	54.8446			67.4	53.9896			67.4	73.5515			67.4	74.3132				67.4	69.106			67.4	72.6941			67.4	55.4107			67.4	80.7148				67.4	61.897			67.4	70.1451			67.4	60.41
75.9	56.0446			75.9	43.6636			75.9	42.5619			75.9	60.029			75.9	59.3391				75.9	56.4929			75.9	66.156			75.9	47.6375			75.9	62.7446				75.9	43.4263			75.9	67.0102			75.9	47.2211
114.7	86.8314			114.7	80.4475			114.7	87.3567			114.7	101.261			114.7	95.1028				114.7	96.8762			114.7	110.909			114.7	88.7312			114.7	92.1594				114.7	82.7852			114.7	106.516			114.7	80.3353
163.5	191.88			163.5	170.022			163.5	178.545			163.5	196.651			163.5	179.896				163.5	190.456			163.5	206.006			163.5	185.491			163.5	179.949				163.5	177.608			163.5	201.088			163.5	171.119
304.8	313.508			304.8	279.677			304.8	292.569			304.8	312.421			304.8	297.832				304.8	304.268			304.8	313.224			304.8	297.134			304.8	290.308				304.8	282.918			304.8	317.944			304.8	283.688
423.1	395.349			423.1	368.87			423.1	368.54			423.1	386.929			423.1	381.324				423.1	386.118			423.1	389.022			423.1	372.639			423.1	369.596				423.1	360.096			423.1	382.201			423.1	359.417
368.1	427.601			368.1	399.426			368.1	396.851			368.1	403.659			368.1	413.459				368.1	417.695			368.1	420.114			368.1	399.89			368.1	402.236				368.1	385.576			368.1	399.663			368.1	382.877
361.2	376.924			361.2	362.141			361.2	364.911			361.2	358.503			361.2	377.154				361.2	384.406			361.2	392.277			361.2	362.948			361.2	356.219				361.2	350.893			361.2	365.339			361.2	351.546
308.7	295.238			308.7	281.57			308.7	294.063			308.7	274.004			308.7	287.742				308.7	300.857			308.7	319.073			308.7	282.59			308.7	266.355				308.7	288.704			308.7	291.803			308.7	286.33
200.3	210.212			200.3	199.974			200.3	209.272			200.3	187.246			200.3	202.432				200.3	215.791			200.3	234.326			200.3	197.929			200.3	185.94				200.3	212.362			200.3	209.25			200.3	211.723
107.5	146.932			107.5	133.474			107.5	137.376			107.5	140.747			107.5	149.492				107.5	143.924			107.5	160.822			107.5	133.548			107.5	129.626				107.5	144.538			107.5	148.434			107.5	146.168
98.3	96.6584			98.3	84.1695			98.3	84.5396			98.3	96.6386			98.3	99.7964				98.3	86.7642			98.3	101.937			98.3	79.2923			98.3	79.8071				98.3	89.8505			98.3	91.5609			98.3	90.9545
48	64.1414			48	51.2067			48	44.0512			48	56.8179			48	55.0808				48	47.1869			48	62.1437			48	42.7816			48	44.0414				48	49.6289			48	55.1464			48	48.6644
29.3	47.7234			29.3	34.8558			29.3	27.9864			29.3	44.71			29.3	38.4014				29.3	31.968			29.3	47.1444			29.3	27.1323			29.3	28.457				29.3	36.1672			29.3	55.5772			29.3	43.3405
53.8	80.2909			53.8	65.6087			53.8	64.3477			53.8	79.1341			53.8	63.6716				53.8	67.993			53.8	81.5141			53.8	55.9135			53.8	60.6796				53.8	70.783			53.8	107.94			53.8	89.7016
206.6	178.463			206.6	152.485			206.6	163.379			206.6	171.607			206.6	141.952				206.6	166.133			206.6	173.18			206.6	136.601			206.6	152.457				206.6	163.077			206.6	194.095			206.6	182.523
256.8	293.257			256.8	267.478			256.8	275.802			256.8	277.844			256.8	249.851				256.8	286.786			256.8	286.789			256.8	241.062			256.8	265.489				256.8	273.298			256.8	277.895			256.8	272.009
379.8	381.381			379.8	365.719			379.8	368.259			379.8	366.39			379.8	347.216				379.8	382.533			379.8	376.513			379.8	330.645			379.8	361.7				379.8	351.95			379.8	339.342			379.8	351.312
447.6	426.059			447.6	418.964			447.6	412.056			447.6	422.037			447.6	404.72				447.6	424.22			447.6	413.943			447.6	380.004			447.6	411.38				447.6	390.985			447.6	389.317			447.6	394.278
448.4	406.606			448.4	404.649			448.4	394.493			448.4	417.615			448.4	395.988				448.4	400.896			448.4	391.265			448.4	371.051			448.4	384.83				448.4	375.774			448.4	385.738			448.4	385
355.9	323.775			355.9	317.471			355.9	317.798			355.9	317.579			355.9	307.06				355.9	320.143			355.9	319.078			355.9	287.612			355.9	295.661				355.9	308.78			355.9	304.435			355.9	306.801
198	235.31			198	224.935			198	232.767			198	211.702			198	221.358				198	236.493			198	235.045			198	200.718			198	216.882				198	230.867			198	225.234			198	229.274
172.2	165.576			172.2	159.07			172.2	159.663			172.2	163.313			172.2	168.031				172.2	169.897			172.2	163.459			172.2	133.396			172.2	159.304				172.2	159.787			172.2	171.989			172.2	162.742
111.2	115.093			111.2	109.35			111.2	99.2691			111.2	121.816			111.2	121.601				111.2	113.863			111.2	109.054			111.2	84.6311			111.2	110.354				111.2	106.354			111.2	109.773			111.2	98.672
77.1	74.9897			77.1	70.2552			77.1	55.5128			77.1	72.3695			77.1	74.5928				77.1	71.7134			77.1	65.914			77.1	45.633			77.1	69.098				77.1	68.3484			77.1	64.9294			77.1	50.9878
66.7	59.5405			66.7	59.0844			66.7	51.1125			66.7	62.8217			66.7	54.4135				66.7	59.1693			66.7	54.2683			66.7	39.8991			66.7	55.0197				66.7	54.7625			66.7	63.7495			66.7	41.0935
95.9	88.289			95.9	88.7912			95.9	89.6147			95.9	95.4436			95.9	76.9853				95.9	97.4594			95.9	87.4122			95.9	75.5684			95.9	83.6573				95.9	83.8221			95.9	104.966			95.9	81.3054
202.9	184.263			202.9	169.011			202.9	177.609			202.9	181.94			202.9	148.065				202.9	189.86			202.9	180.522			202.9	165.868			202.9	167.568				202.9	174.808			202.9	196.218			202.9	172.526
311.2	302.412			311.2	279.29			311.2	282.99			311.2	286.949			311.2	259.944				311.2	304.109			311.2	294.822			311.2	282.287			311.2	277.112				311.2	282.288			311.2	298.724			311.2	274.604
369.8	385.481			369.8	372.878			369.8	361.311			369.8	369.384			369.8	356.026				369.8	388.403			369.8	378.282			369.8	359.186			369.8	360.679				369.8	358.98			369.8	372.112			369.8	355.516
446.5	416.962			446.5	410.955			446.5	395.597			446.5	410.814			446.5	402.086				446.5	422.228			446.5	410.005			446.5	390.528			446.5	401.37				446.5	391.14			446.5	414.526			446.5	401.123
405.5	382.276			405.5	381.349			405.5	361.864			405.5	382.557			405.5	374.849				405.5	386.363			405.5	379.462			405.5	352.413			405.5	361.85				405.5	367.239			405.5	384.618			405.5	374.279
285.8	299.582			285.8	296.535			285.8	291.758			285.8	293.689			285.8	291.038				285.8	306.738			285.8	307.4			285.8	272.435			285.8	277.898				285.8	295.807			285.8	301.403			285.8	299.445
207.5	211.864			207.5	210.041			207.5	212.165			207.5	205.092			207.5	213.299				207.5	225.096			207.5	227.385			207.5	193.774			207.5	203.444				207.5	215.666			207.5	219.403			207.5	215.987
206	147.662			206	145.905			206	145.804			206	155.512			206	158.309				206	158.747			206	156.744			206	131.974			206	144.198				206	149.598			206	160.191			206	148.295
70.8	97.6511			70.8	97.4849			70.8	93.6079			70.8	105.347			70.8	107.735				70.8	105.606			70.8	101.844			70.8	84.7612			70.8	93.8745				70.8	97.9754			70.8	99.3733			70.8	90.0974
50.9	64.1652			50.9	59.0064			50.9	57.0886			50.9	63.8856			50.9	67.0369				50.9	68.0367			50.9	65.7967			50.9	53.3784			50.9	58.5944				50.9	61.1704			50.9	61.9302			50.9	51.9672
69.8	54.4762			69.8	50.6135			69.8	49.6263			69.8	60.117			69.8	53.9717				69.8	61.1114			69.8	58.8404			69.8	46.5726			69.8	49.1793				69.8	49.3264			69.8	66.2919			69.8	49.3925
85.9	86.8544			85.9	86.4497			85.9	92.1635			85.9	97.2407			85.9	83.6555				85.9	101.054			85.9	101.843			85.9	82.8699			85.9	84.3369				85.9	79.6565			85.9	106.093			85.9	83.5311
211.7	188.798			211.7	168.895			211.7	181.398			211.7	185.777			211.7	162.498				211.7	194.125			211.7	193.728			211.7	179.843			211.7	175.618				211.7	168.61			211.7	194.235			211.7	167.51
275.2	307.758			275.2	278.045			275.2	286.176			275.2	290.527			275.2	272.406				275.2	309.796			275.2	301.293			275.2	292.259			275.2	285.006				275.2	275.593			275.2	290.824			275.2	267.932
379.4	391.596			379.4	364.024			379.4	366.045			379.4	366.492			379.4	363.721				379.4	394.433			379.4	375.335			379.4	362.893			379.4	371.562				379.4	354.018			379.4	368.74			379.4	349.109
425.8	418.369			425.8	394.741			425.8	390.936			425.8	392.446			425.8	394.257				425.8	415.21			425.8	401.38			425.8	381.332			425.8	402.93				425.8	385.318			425.8	395.099			425.8	373.102
435.3	374.909			435.3	364.535			435.3	358.903			435.3	360.96			435.3	363.312				435.3	375.867			435.3	367.161			435.3	341.42			435.3	358.094				435.3	359.709			435.3	376.349			435.3	363.48
338.3	294.319			338.3	289.95			338.3	291.028			338.3	285.286			338.3	283.905				338.3	296.38			338.3	295.335			338.3	262.773			338.3	273.283				338.3	298.858			338.3	309.49			338.3	304.226
176.3	211.585			176.3	206.892			176.3	212.123			176.3	202.404			176.3	208.548				176.3	218.064			176.3	216.994			176.3	184.285			176.3	200.116				176.3	223.973			176.3	224.442			176.3	226.709
153.2	148.145			153.2	144.325			153.2	147.128			153.2	156.711			153.2	161.263				153.2	155.732			153.2	149.418			153.2	125.904			153.2	147.277				153.2	155.42			153.2	170.158			153.2	158.615
126.6	100.058			126.6	94.4752			126.6	96.925			126.6	106.39			126.6	114.274				126.6	103.496			126.6	94.78			126.6	82.4956			126.6	101.158				126.6	99.8572			126.6	113.097			126.6	98.4579
88.4	64.6937			88.4	57.0429			88.4	55.7105			88.4	61.9495			88.4	70.7759				88.4	64.1399			88.4	57.1916			88.4	51.5884			88.4	64.0237				88.4	65.1354			88.4	73.5801			88.4	58.481
[truncated: 32 more columns]

## Sheet: The results of Kendall-τ-WOA-LS
WOA-LSTM
Input combination	T，Tmax，Tmin，P，WS																			T，Tmax，Tmin，WS																					T，Tmax，Tmin，P
Observed	Training output	Observed	Testing output	Observed	Training output	Observed	Testing output	Observed	Training output	Observed	Testing output	Observed	Training output	Observed	Testing output	Observed	Training output	Observed	Testing output		Observed	Training output	Observed	Testing output	Observed	Training output	Observed	Testing output	Observed	Training output	Observed	Testing output	Observed	Training output	Observed	Testing output	Observed	Training output	Observed	Testing output		Observed	Training output	Observed	Testing output	Observed	Training output	Observed	Testing output
108.5	147.827	32.8	198.676	108.5	145.973	32.8	193.18	108.5	140.857	32.8	218.036	108.5	166.728	32.8	214.518	108.5	131.239	32.8	155.139		108.5	152.573	32.8	208.039	108.5	173.293	32.8	215.258	108.5	171.128	32.8	208.758	108.5	155.425	32.8	221.391	108.5	179.957	32.8	219.041		108.5	168.368	32.8	197.33	108.5	149.948	32.8	184.067
58.1	68.3961	97	189.933	58.1	70.9926	97	198.727	58.1	77.0146	97	241.759	58.1	91.4415	97	212.056	58.1	65.8902	97	156.333		58.1	72.8642	97	213.225	58.1	106.002	97	213.435	58.1	107.525	97	198.922	58.1	74.9159	97	244.983	58.1	107.195	97	210.57		58.1	86.7216	97	174.086	58.1	75.1073	97	165.015
50.4	35.8509	150.6	246.18	50.4	41.6624	150.6	261.918	50.4	63.7598	150.6	301.223	50.4	52.101	150.6	268.713	50.4	47.4844	150.6	223.904		50.4	38.3838	150.6	269.566	50.4	75.2163	150.6	260.119	50.4	76.8266	150.6	240.187	50.4	40.664	150.6	308.756	50.4	59.8022	150.6	244.354		50.4	43.4798	150.6	214.629	50.4	44.4804	150.6	216.21
86	57.2638	342.1	325.951	86	62.6434	342.1	341.274	86	103.526	342.1	341.348	86	63.3855	342.1	326.885	86	74.6395	342.1	301.061		86	67.4618	342.1	338.296	86	96.9068	342.1	315.578	86	92.6471	342.1	303.578	86	68.4328	342.1	361.579	86	61.2335	342.1	299.25		86	54.5574	342.1	275.045	86	64.6891	342.1	278.557
119.4	130.366	367.9	392.351	119.4	138.839	367.9	392.218	119.4	192.783	367.9	356.89	119.4	133.586	367.9	367.334	119.4	146.5	367.9	365.915		119.4	148.691	367.9	365.816	119.4	175.998	367.9	354.581	119.4	159.873	367.9	358.23	119.4	151.691	367.9	376.403	119.4	121.095	367.9	342.267		119.4	129.814	367.9	328.098	119.4	137.869	367.9	327.818
265.8	226.415	413.2	416.651	265.8	236.167	413.2	412.386	265.8	274.374	413.2	347.569	265.8	230.214	413.2	379.151	265.8	230.618	413.2	411.063		265.8	239.413	413.2	370.945	265.8	268.701	413.2	359.287	265.8	252.353	413.2	380.108	265.8	239.228	413.2	367.432	265.8	212.865	413.2	354.246		265.8	227.885	413.2	346.932	265.8	228.308	413.2	350.673
292.9	301.971	424.8	383.447	292.9	312.025	424.8	381.531	292.9	316.947	424.8	317.133	292.9	312.888	424.8	343.559	292.9	302.367	424.8	392.617		292.9	303.345	424.8	327.655	292.9	338.129	424.8	328.677	292.9	333.686	424.8	362.335	292.9	299.192	424.8	318.998	292.9	295.65	424.8	321.737		292.9	305.33	424.8	326.463	292.9	302.822	424.8	326.107
322.2	333.319	349.6	303.681	322.2	351.89	349.6	301.412	322.2	325.8	349.6	260.092	322.2	349.685	349.6	274.98	322.2	340.343	349.6	320.427		322.2	338.034	349.6	262.465	322.2	363.286	349.6	271.044	322.2	373.185	349.6	307.946	322.2	328.357	349.6	244.504	322.2	331.271	349.6	266.786		322.2	339.637	349.6	263.96	322.2	335.937	349.6	270.332
344.7	322.536	143.2	217.138	344.7	337.059	143.2	213.918	344.7	305.476	143.2	190.12	344.7	335.586	143.2	200.463	344.7	333.936	143.2	235.765		344.7	329.665	143.2	192.83	344.7	345.083	143.2	209.49	344.7	361.255	143.2	241.043	344.7	323.481	143.2	177.903	344.7	318.721	143.2	201.769		344.7	326.364	143.2	189.64	344.7	330.953	143.2	203.124
292.7	264.695	151.6	158.321	292.7	272.76	151.6	141.925	292.7	253.563	151.6	131.729	292.7	269.599	151.6	142.924	292.7	278.904	151.6	168.22		292.7	272.459	151.6	140.408	292.7	288.339	151.6	151.018	292.7	305.481	151.6	173.362	292.7	274.941	151.6	130.609	292.7	267.862	151.6	142.487		292.7	267.411	151.6	123.897	292.7	272.878	151.6	142.247
177.5	194.369	76.6	110.505	177.5	197.738	76.6	81.5851	177.5	189.43	76.6	89.7557	177.5	196.255	76.6	90.1227	177.5	208.889	76.6	111.915		177.5	199.829	76.6	91.5544	177.5	219.057	76.6	96.5807	177.5	233.862	76.6	111.719	177.5	201.945	76.6	90.1234	177.5	204.751	76.6	91.0502		177.5	191.6	76.6	66.1151	177.5	201.552	76.6	85.9227
140.9	139.781	47	71.3764	140.9	134.28	47	39.2698	140.9	134.9	47	63.558	140.9	137.301	47	48.6855	140.9	152.733	47	69.0967		140.9	140.993	47	54.7494	140.9	155.191	47	61.8759	140.9	167.37	47	68.8106	140.9	139.239	47	54.2998	140.9	146.499	47	54.2543		140.9	128.321	47	28.7761	140.9	142.573	47	43.7455
93.2	91.6023	51	59.0533	93.2	80.6763	51	26.1919	93.2	97.055	51	59.8188	93.2	83.6732	51	42.5827	93.2	97.099	51	53.1078		93.2	89.8642	51	45.703	93.2	100.408	51	51.7253	93.2	113.171	51	52.7438	93.2	86.0962	51	48.0808	93.2	96.504	51	46.6404		93.2	73.3713	51	21.8523	93.2	91.067	51	38.3952
47.6	49.2842	71.5	108.138	47.6	43.8915	71.5	71.8735	47.6	74.2091	71.5	102.182	47.6	41.6753	71.5	86.8695	47.6	58.7352	71.5	104.467		47.6	50.781	71.5	109.776	47.6	67.7638	71.5	105.618	47.6	79.6995	71.5	89.58	47.6	47.3775	71.5	105.533	47.6	59.9401	71.5	93.5741		47.6	36.8538	71.5	62.8436	47.6	49.5541	71.5	82.7946
33.5	29.9767	186.3	199.375	33.5	33.4336	186.3	181.207	33.5	70.2569	186.3	186.516	33.5	30.9185	186.3	177.59	33.5	50.3503	186.3	201.475		33.5	39.4558	186.3	229.562	33.5	62.0101	186.3	208.986	33.5	72.8287	186.3	180.658	33.5	37.6187	186.3	218.222	33.5	48.4366	186.3	188.865		33.5	25.3946	186.3	152.846	33.5	37.5288	186.3	175.214
81.1	61.0378	316.4	304.912	81.1	67.8891	316.4	310.247	81.1	104.972	316.4	266.794	81.1	72.1899	316.4	294.438	81.1	82.1318	316.4	302.033		81.1	82.1298	316.4	356.561	81.1	103.231	316.4	322.225	81.1	104.225	316.4	296.279	81.1	79.0516	316.4	337.893	81.1	80.4983	316.4	304.49		81.1	63.2809	316.4	264.771	81.1	68.6086	316.4	273.44
169.1	148.003	344.3	397.065	169.1	154.34	344.3	403.218	169.1	181.662	344.3	313.858	169.1	160.711	344.3	389.091	169.1	162.747	344.3	395.722		169.1	169.123	344.3	438.921	169.1	195.447	344.3	398.719	169.1	179.087	344.3	388.589	169.1	167.532	344.3	412.619	169.1	162.145	344.3	390.242		169.1	152.941	344.3	348.826	169.1	153.965	344.3	343.977
253.2	258.084	412.2	446.899	253.2	254.585	412.2	448.733	253.2	255.688	412.2	326.851	253.2	264.472	412.2	430.381	253.2	252.976	412.2	449.079		253.2	262.178	412.2	464.339	253.2	292.478	412.2	413.698	253.2	272.769	412.2	424.385	253.2	260.506	412.2	431.819	253.2	262.393	412.2	415.301		253.2	257.486	412.2	379.714	253.2	253.997	412.2	384.63
303.8	328.689	314.2	421.488	303.8	324.584	314.2	419.742	303.8	300.968	314.2	306.884	303.8	338.269	314.2	400.451	303.8	314.654	314.2	428.653		303.8	318.903	314.2	416.743	303.8	356.703	314.2	368.053	303.8	347.148	314.2	393.364	303.8	320.494	314.2	385.86	303.8	336.864	314.2	383.697		303.8	328.977	314.2	352.672	303.8	323.943	314.2	353.623
362.1	351.968	338.5	331.012	362.1	353.134	338.5	318.284	362.1	312.761	338.5	251.851	362.1	366.351	338.5	309.622	362.1	346.967	338.5	329.369		362.1	343.244	338.5	319.761	362.1	370.326	338.5	288.419	362.1	375.17	338.5	319.622	362.1	342.155	338.5	291.528	362.1	363.404	338.5	318.486		362.1	347.735	338.5	282.734	362.1	347.064	338.5	283.251
299.8	317.689	220.3	236.074	299.8	330.801	220.3	220.925	299.8	293.907	220.3	181.841	299.8	337.804	220.3	220.472	299.8	331.61	220.3	232.84		299.8	317.476	220.3	225.159	299.8	339.088	220.3	210.111	299.8	352.626	220.3	239.515	299.8	313.934	220.3	205.738	299.8	337.337	220.3	243.582		299.8	318.574	220.3	207.832	299.8	317.261	220.3	219.001
223.1	254.024	197.8	170.489	223.1	273.721	197.8	155.68	223.1	245.029	197.8	123.862	223.1	265.165	197.8	153.256	223.1	280.791	197.8	168.82		223.1	258.596	197.8	165.386	223.1	281.619	197.8	148.082	223.1	291.971	197.8	170.555	223.1	251.78	197.8	150.821	223.1	283.06	197.8	176.67		223.1	252.906	197.8	144.981	223.1	254.386	197.8	163.101
238.6	190.321	94.2	121.86	238.6	207.273	94.2	105.829	238.6	183.768	94.2	84.1318	238.6	201.445	94.2	95.8664	238.6	222.967	94.2	118.021		238.6	197.333	94.2	122.587	238.6	217.802	94.2	100.739	238.6	223.662	94.2	113.018	238.6	191.002	94.2	105.612	238.6	222.431	94.2	120.139		238.6	184.932	94.2	88.6218	238.6	195.444	94.2	106.684
164.4	136.568	48.7	80.7714	164.4	140.734	48.7	64.5079	164.4	132.771	48.7	60.8807	164.4	145.161	48.7	52.7131	164.4	159.405	48.7	72.4967		164.4	144.116	48.7	84.0604	164.4	157.673	48.7	67.1466	164.4	161.755	48.7	68.4368	164.4	136.103	48.7	67.9516	164.4	165.683	48.7	77.557		164.4	128.565	48.7	48.9365	164.4	139.43	48.7	59.5604
80.8	84.9893	59.6	70.5894	80.8	79.3496	59.6	52.2028	80.8	96.0666	59.6	63.37	80.8	87.642	59.6	50.9627	80.8	97.4203	59.6	59.5576		80.8	92.2775	59.6	66.3889	80.8	102.929	59.6	60.1817	80.8	111.723	59.6	51.2695	80.8	85.773	59.6	56.3622	80.8	117.426	59.6	62.2231		80.8	83.2032	59.6	42.3447	80.8	88.7246	59.6	55.4208
54.4	52.1412	77.3	117.151	54.4	51.5537	77.3	94.2636	54.4	74.4108	77.3	112.327	54.4	53.9739	77.3	102.246	54.4	65.748	77.3	114.292		54.4	55.1846	77.3	116.578	54.4	73.2194	77.3	107.471	54.4	81.4045	77.3	88.6171	54.4	50.8827	77.3	100.599	54.4	83.7625	77.3	96.0137		54.4	52.919	77.3	103.444	54.4	60.8165	77.3	105.008
63	45.2582	223	213.573	63	44.0996	223	207.563	63	72.4173	223	196.291	63	43.4737	223	217.117	63	57.6188	223	218.884		63	45.1943	223	219.897	63	69.9092	223	204.098	63	74.1385	223	177.154	63	42.2226	223	195.234	63	76.1218	223	183.628		63	46.3384	223	211.191	63	50.8538	223	214.821
71.6	74.9635	264	321.59	71.6	75.4194	264	328.299	71.6	108.899	264	270.596	71.6	74.7951	264	333.562	71.6	88.3248	264	324.234		71.6	79.5923	264	334.81	71.6	116.589	264	315.626	71.6	108.523	264	287.254	71.6	75.8996	264	308.011	71.6	108.242	264	295.095		71.6	75.8819	264	322.578	71.6	80.3489	264	327.433
163.7	153.708	311.3	388.808	163.7	159.414	311.3	400.707	163.7	185.816	311.3	310.051	163.7	155.432	311.3	405.744	163.7	160.679	311.3	388.585		163.7	167.972	311.3	408.357	163.7	204.46	311.3	381.888	163.7	184.222	311.3	367.61	163.7	164.119	311.3	379.879	163.7	187.795	311.3	369.289		163.7	160.189	311.3	382.782	163.7	150.206	311.3	372.896
245.1	262.81	318.6	415.223	245.1	263.529	318.6	420.788	245.1	259.441	318.6	316.845	245.1	264.981	318.6	428.766	245.1	255.783	318.6	407.11		245.1	278.001	318.6	425.892	245.1	300.409	318.6	388.906	245.1	277.767	318.6	392.938	245.1	277.56	318.6	396.562	245.1	283.602	318.6	386.969		245.1	264.915	318.6	391.799	245.1	259.817	318.6	391.702
433.6	355.121	258.2	368.027	433.6	338.77	258.2	373.875	433.6	301.297	258.2	293.114	433.6	350.991	258.2	382.34	433.6	343.386	258.2	371.098		433.6	358.406	258.2	389.718	433.6	362.647	258.2	341.033	433.6	349.276	258.2	358.822	433.6	359.215	258.2	360.622	433.6	351.371	258.2	353.725		433.6	342.107	258.2	347.84	433.6	362.168	258.2	349.137
311.2	360.716	264.4	271.333	311.2	366.183	264.4	268.623	311.2	312.637	264.4	238.075	311.2	371.854	264.4	285.437	311.2	370.812	264.4	275.729		311.2	377.415	264.4	301.932	311.2	379.347	264.4	264.821	311.2	376.654	264.4	289.67	311.2	375.394	264.4	278.564	311.2	369.558	264.4	288.438		311.2	363.812	264.4	267.511	311.2	367.623	264.4	268.829
373.6	327.684	153.6	192.588	373.6	340.261	153.6	182.011	373.6	291.705	153.6	174.679	373.6	335.844	153.6	197.811	373.6	346.613	153.6	195.768		373.6	345.422	153.6	217.366	373.6	345.85	153.6	192.052	373.6	351.769	153.6	215.269	373.6	341.51	153.6	198.812	373.6	344.256	153.6	219.269		373.6	330.747	153.6	190.236	373.6	333.367	153.6	198.464
254	264.828	146.1	136.813	254	275.559	146.1	121.253	254	238.777	146.1	122.171	254	267.761	146.1	136.101	254	291.758	146.1	150.583		254	278.929	146.1	159.907	254	285.216	146.1	135.39	254	289.633	146.1	153.544	254	271.038	146.1	142.831	254	287.65	146.1	160.003		254	260.982	146.1	132.813	254	261.398	146.1	142.286
215.6	198.181	88.7	96.4724	215.6	209.26	88.7	75.1025	215.6	177.968	88.7	87.2633	215.6	205.848	88.7	87.0233	215.6	230.29	88.7	109.408		215.6	212.391	88.7	118.346	215.6	219.787	88.7	93.1435	215.6	219.135	88.7	104.816	215.6	202.412	88.7	97.2756	215.6	225.09	88.7	112.651		215.6	193.702	88.7	89.0747	215.6	199.668	88.7	98.7863
124.8	143.72	58.2	66.5475	124.8	139.298	58.2	43.4426	124.8	127.634	58.2	68.6258	124.8	147.784	58.2	52.9751	124.8	160.337	58.2	74.8112		124.8	152.647	58.2	80.6276	124.8	157.331	58.2	67.7497	124.8	156.758	58.2	70.1769	124.8	144.765	58.2	64.2152	124.8	166.81	58.2	82.4389		124.8	138.23	58.2	56.7714	124.8	144.088	58.2	67.0191
114.5	92.3415	76.1	63.8369	114.5	80.7374	76.1	43.4753	114.5	91.6021	76.1	75.1358	114.5	96.0669	76.1	47.8447	114.5	99.5467	76.1	68.9748		114.5	97.3441	76.1	66.656	114.5	102.186	76.1	73.7741	114.5	106.982	76.1	66.0016	114.5	94.6343	76.1	57.8387	114.5	120.849	76.1	79.6395		114.5	89.3056	76.1	45.5228	114.5	96.8369	76.1	64.9959
61.8	60.7419	52.2	105.392	61.8	48.5849	52.2	94.8772	61.8	69.1465	52.2	123.146	61.8	64.667	52.2	98.3033	61.8	66.7283	52.2	121.194		61.8	57.975	52.2	109.739	61.8	65.9806	52.2	125.605	61.8	74.3571	52.2	110.897	61.8	57.5383	52.2	98.9093	61.8	88.5872	52.2	118.274		61.8	59.8622	52.2	89.55	61.8	67.0932	52.2	103.377
65.6	59.7601	162	194.337	65.6	42.2992	162	208.329	65.6	63.9474	162	202.655	65.6	55.2359	162	209.827	65.6	61.1966	162	221.513		65.6	51.9224	162	213.168	65.6	65.8181	162	219.667	65.6	70.0269	162	197.466	65.6	50.4581	162	192.001	65.6	84.4056	162	200.021		65.6	53.8927	162	181.763	65.6	62.6261	162	187.209
75.8	93.9396	181.1	306.555	75.8	84.9386	181.1	326.121	75.8	101.9	181.1	271.49	75.8	91.5933	181.1	326.665	75.8	97.6029	181.1	331.083		75.8	91.1062	181.1	336.016	75.8	113.776	181.1	321.92	75.8	108.147	181.1	296.453	75.8	89.3683	181.1	305	75.8	122.208	181.1	299.598		75.8	84.1419	181.1	284.929	75.8	96.8634	181.1	294.631
198.9	178.09	316.1	374.597	198.9	178.705	316.1	397.942	198.9	183.166	316.1	308.677	198.9	174.258	316.1	381.783	198.9	181.66	316.1	394.359		198.9	190.801	316.1	417.021	198.9	214.347	316.1	380.191	198.9	195.491	316.1	365.804	198.9	187.386	316.1	374.085	198.9	209.058	316.1	365.727		198.9	174.31	316.1	341.845	198.9	179.415	316.1	329.565
287.6	281.053	278.1	387.019	287.6	291.044	278.1	405.549	287.6	260.053	278.1	314.768	287.6	289.278	278.1	380.955	287.6	277.107	278.1	395.185		287.6	302.884	278.1	416.976	287.6	318.157	278.1	383.714	287.6	297.944	278.1	384.657	287.6	300.281	278.1	375.165	287.6	305.611	278.1	378.725		287.6	285.754	278.1	350.761	287.6	284.328	278.1	326.294
412	382.825	292.5	332.132	412	378.81	292.5	350.049	412	304.528	292.5	293.408	412	375.728	292.5	321.931	412	374.037	292.5	335.802		412	389.888	292.5	358.746	412	390.563	292.5	330.001	412	376.524	292.5	349.03	412	385.006	292.5	320.342	412	379.595	292.5	340.873		412	364.851	292.5	312.874	412	380.095	292.5	285.939
433.6	394.97	213	238.868	433.6	404.327	213	250.859	433.6	317.716	213	241.313	433.6	395.178	213	235.682	433.6	398.204	213	249.492		433.6	405.498	213	266.486	433.6	403.863	213	253.535	433.6	404.374	213	282.411	433.6	395.935	213	241.245	433.6	394.978	213	269.769		433.6	386.981	213	244.209	433.6	393.027	213	226.504
302.3	334.124	138.4	165.701	302.3	359.705	138.4	166.989	302.3	296.719	138.4	180.425	302.3	346.596	138.4	163.387	302.3	343.418	138.4	178.826		302.3	339.793	138.4	192.505	302.3	360.361	138.4	180.796	302.3	372.95	138.4	209.189	302.3	323.696	138.4	176.68	302.3	357.459	138.4	196.85		302.3	355.837	138.4	175.94	302.3	359.471	138.4	170.99
233.4	246.524	135.6	116.507	233.4	266.336	135.6	111.142	233.4	243.879	135.6	129.218	233.4	264.373	135.6	105.696	233.4	259.851	135.6	132.87		233.4	250.616	135.6	140.229	233.4	282.978	135.6	123.556	233.4	298.738	135.6	146.753	233.4	231.847	135.6	133.86	233.4	290.214	135.6	134.831		233.4	284.357	135.6	117.87	233.4	279.325	135.6	122.143
182.1	186.296	61.6	78.1662	182.1	190.603	61.6	62.8677	182.1	180.773	61.6	93.5924	182.1	195.45	61.6	64.7666	182.1	200.391	61.6	96.2737		182.1	188.687	61.6	101.163	182.1	211.118	61.6	82.1139	182.1	221.663	61.6	98.8529	182.1	180.469	61.6	96.0174	182.1	219.606	61.6	86.1193		182.1	205.801	61.6	77.8839	182.1	207.852	61.6	78.8439
164.6	141.496	57.9	46.2073	164.6	133.595	57.9	31.3529	164.6	129.799	57.9	69.9395	164.6	135.522	57.9	37.1542	164.6	148.527	57.9	62.3778		164.6	146.128	57.9	65.876	164.6	148.959	57.9	50.7453	164.6	154.922	57.9	64.7926	164.6	145.571	57.9	62.0773	164.6	156.104	57.9	54.7474		164.6	141.258	57.9	50.0284	164.6	147.558	57.9	55.8989
111.8	99.5007	54.8	32.3872	111.8	79.6677	54.8	28.7549	111.8	93.5921	54.8	69.7005	111.8	84.6107	54.8	31.1403	111.8	92.168	54.8	54.223		111.8	103.194	54.8	51.3775	111.8	97.6657	54.8	52.4691	111.8	103.816	54.8	60.1264	111.8	107.838	54.8	45.3271	111.8	103.948	54.8	48.4276		111.8	92.223	54.8	47.1406	111.8	94.8305	54.8	59.411
56	59.411	87.3	51.9824	56	43.9914	87.3	56.7374	56	70.8853	87.3	106.752	56	50.4233	87.3	63.0603	56	58.1994	87.3	81.5587		56	63.3282	87.3	73.5416	56	62.3423	87.3	89.2422	56	69.7386	87.3	93.9198	56	72.7002	87.3	65.493	56	68.1809	87.3	80.6192		56	57.9356	87.3	73.8205	56	62.5933	87.3	94.9896
65.6	43.3308	158	124.763	65.6	35.3155	158	138.972	65.6	66.35	158	184.642	65.6	47.6946	158	152.438	65.6	55.2824	158	155.825		65.6	49.7869	158	145.907	65.6	60.4166	158	178.946	65.6	63.2514	158	172.697	65.6	55.8769	158	130.272	65.6	59.4917	158	158.881		65.6	42.8149	158	152.428	65.6	53.9172	158	169.812
81.4	65.1321	218.1	231.964	81.4	68.1067	218.1	241.362	81.4	102.571	218.1	258.971	81.4	79.6258	218.1	262.151	81.4	80.7649	218.1	244.611		81.4	73.0798	218.1	249.792	81.4	105.36	218.1	281.767	81.4	101.289	218.1	269.518	81.4	74.4993	218.1	224.655	81.4	91.1013	218.1	263.138		81.4	70.6582	218.1	247.499	81.4	77.6073	218.1	242.129
143.7	136.776	278.3	338.497	143.7	153.213	278.3	322.098	143.7	181.328	278.3	303.85	143.7	161.948	278.3	345.787	143.7	154.965	278.3	325.629		143.7	148.365	278.3	332.384	143.7	196.88	278.3	352.18	143.7	183.53	278.3	344.657	143.7	140.906	278.3	307.312	143.7	173.036	278.3	339.627		143.7	158.823	278.3	314.981	143.7	152.201	278.3	305.088
245.6	249.158	291.5	385.669	245.6	257.731	291.5	364.94	245.6	256.836	291.5	316.469	245.6	273.689	291.5	368.342	245.6	252.813	291.5	380.096		245.6	253.018	291.5	372.893	245.6	299.737	291.5	370.191	245.6	280.894	291.5	376.496	245.6	242.99	291.5	353.349	245.6	276.202	291.5	370.705		245.6	273.197	291.5	330.859	245.6	265.868	291.5	317.407
368.4	333.872	311.6	362.578	368.4	333.622	311.6	348.827	368.4	302.15	311.6	299.778	368.4	354.342	311.6	334.551	368.4	329.397	311.6	361.045		368.4	335.478	311.6	354.19	368.4	370.115	311.6	339.613	368.4	355.015	311.6	357.961	368.4	329.434	311.6	337.73	368.4	351.027	311.6	352.967		368.4	357.66	311.6	297.814	368.4	357.39	311.6	280.378
403.7	362.482	277	289.054	403.7	365.942	277	285.208	403.7	316.227	277	251.58	403.7	383.595	277	273.188	403.7	365.401	277	293.126		403.7	371.648	277	293.165	403.7	387.852	277	279.537	403.7	384.592	277	301.974	403.7	366.986	277	278.312	403.7	377.116	277	301.954		403.7	386.413	277	238.644	403.7	391.128	277	230.529
309.9	339.784	163.9	208.425	309.9	348.515	163.9	213.434	309.9	300.121	163.9	188.313	309.9	359.466	163.9	205.719	309.9	350.604	163.9	218.113		309.9	357.064	163.9	222.174	309.9	359.986	163.9	213.863	309.9	365.095	163.9	234.229	309.9	355.599	163.9	208.926	309.9	355.765	163.9	236.7		309.9	361.631	163.9	182.196	309.9	361.097	163.9	185.925
289.9	289.803	138.3	147.82	289.9	291.457	138.3	148.635	289.9	252.198	138.3	134.668	289.9	298.45	138.3	149.431	289.9	306.471	138.3	160.131		289.9	308.391	138.3	162.092	289.9	302.825	138.3	155.647	289.9	304.777	138.3	172.501	289.9	304.55	138.3	153.302	289.9	304.666	138.3	177.493		289.9	293.584	138.3	133.911	289.9	286.115	138.3	140.862
247.7	222.038	45.6	100.912	247.7	223.62	45.6	96.5289	247.7	190.41	45.6	97.0548	247.7	231.587	45.6	97.1399	247.7	244.928	45.6	108.983		247.7	239.786	45.6	111.139	247.7	236.83	45.6	106.16	247.7	232.746	45.6	120.471	247.7	238.523	45.6	107.859	247.7	242.397	45.6	127.161		247.7	217.683	45.6	87.7308	247.7	214.53	45.6	94.0642
171.9	158.763	48.5	66.7865	171.9	153.229	48.5	59.5513	171.9	137.203	48.5	73.3796	171.9	169.37	48.5	62.4976	171.9	175.424	48.5	77.3523		171.9	173.569	48.5	74.0334	171.9	171.321	48.5	75.6974	171.9	167.496	48.5	85.1785	171.9	174.681	48.5	75.7069	171.9	184.382	48.5	94.1272		171.9	158.178	48.5	57.8264	171.9	158.99	48.5	62.6282
91.6	109.106	39.3	61.5316	91.6	100.291	39.3	53.2229	91.6	99.0984	39.3	72.0195	91.6	116.579	39.3	53.14	91.6	111.868	39.3	69.1564		91.6	115.197	39.3	68.2838	91.6	116.903	39.3	72.7131	91.6	117.386	39.3	74.212	91.6	119.944	39.3	69.737	91.6	136.358	39.3	87.6728		91.6	109.013	39.3	55.158	91.6	113.717	39.3	63.8391
85.8	70.2552	77.7	106.158	85.8	60.8139	77.7	91.3031	85.8	75.1431	77.7	110.564	85.8	72.0677	77.7	86.1149	85.8	67.8633	77.7	111.825		85.8	71.1199	77.7	116.104	85.8	79.8543	77.7	115.668	85.8	82.8872	77.7	103.019	85.8	74.3223	77.7	110.166	85.8	100.383	77.7	121.041		85.8	70.9368	77.7	99.7331	85.8	73.1175	77.7	109.606
59.4	54.4394	136.9	188.537	59.4	45.6364	136.9	192.212	59.4	67.1884	136.9	188.83	59.4	51.0127	136.9	177.255	59.4	57.1471	136.9	202.684		59.4	55.7362	136.9	211.636	59.4	72.8694	136.9	206.25	59.4	75.3698	136.9	179.766	59.4	56.4946	136.9	200.977	59.4	85.8584	136.9	195.427		59.4	48.8412	136.9	184.41	59.4	56.1217	136.9	200.759
82.6	85.802	216.6	291.528	82.6	80.3574	216.6	310.242	82.6	95.3519	216.6	264.271	82.6	85.3375	216.6	289.654	82.6	86.1045	216.6	301.495		82.6	92.6474	216.6	332.642	82.6	112.6	216.6	310.12	82.6	108.027	216.6	281.269	82.6	90.4037	216.6	314.086	82.6	111.062	216.6	294.296		82.6	80.4287	216.6	279.86	82.6	80.6081	216.6	297.162
183.1	167.974	279.3	369.105	183.1	171.077	279.3	390.155	183.1	166.613	279.3	307.083	183.1	177.427	279.3	369.194	183.1	169.257	279.3	372.468		183.1	192.779	279.3	422.374	183.1	202.199	279.3	377.98	183.1	182.429	279.3	361.014	183.1	191.836	279.3	390.522	183.1	188.656	279.3	364.991		183.1	176.252	279.3	338.726	183.1	166.081	279.3	336.005
297.8	291.93	305.2	398.656	297.8	281.294	305.2	411.384	297.8	244.198	305.2	319.27	297.8	293.286	305.2	387.509	297.8	285.434	305.2	395.145		297.8	310.764	305.2	437.162	297.8	307.254	305.2	387.919	297.8	274.842	305.2	389.81	297.8	319.481	305.2	398.827	297.8	289.213	305.2	384.675		297.8	295.21	305.2	348.994	297.8	303.707	305.2	346.873
418.8	353.964	296.4	350.284	418.8	349.662	296.4	364.957	418.8	292.807	296.4	299.012	418.8	359.793	296.4	333.808	418.8	359.813	296.4	355.151		418.8	378.874	296.4	375.789	418.8	374.659	296.4	338.593	418.8	347.666	296.4	361.251	418.8	397.178	296.4	334.795	418.8	362.022	296.4	351.384		418.8	375.57	296.4	312.68	418.8	379.347	296.4	305.787
441.5	373.376	227.1	255.967	441.5	376.475	227.1	266.268	441.5	307.217	227.1	247.244	441.5	387.907	227.1	252.235	441.5	381.206	227.1	261.608		441.5	397.386	227.1	275.718	441.5	394.403	227.1	263.647	441.5	378.365	227.1	292.591	441.5	418.739	227.1	243.68	441.5	389.273	227.1	281.807		441.5	399.829	227.1	248.045	441.5	402.998	227.1	245.968
369.6	369.98	166.1	180.087	369.6	365.575	166.1	183.621	369.6	290.792	166.1	183.527	369.6	376.864	166.1	173.915	369.6	376.147	166.1	191.136		369.6	380.451	166.1	199.726	369.6	367.708	166.1	191.364	369.6	358.495	166.1	218.046	369.6	401.134	166.1	180.92	369.6	366.494	166.1	205.065		369.6	375.411	166.1	183.087	369.6	384.044	166.1	193.073
391.8	331.863	112.8	127.53	391.8	317.676	112.8	126.126	391.8	241.3	112.8	129.649	391.8	325.486	112.8	115.38	391.8	347.302	112.8	142.746		391.8	327.126	112.8	149.04	391.8	310.332	112.8	132.106	391.8	299.878	112.8	154.069	391.8	345.595	112.8	140.22	391.8	312.614	112.8	138.187		391.8	305.996	112.8	128.604	391.8	313.439	112.8	146.434
258.1	253.962	87	87.2763	258.1	251.729	87	82.7371	258.1	181.02	87	93.4955	258.1	257.303	87	74.9482	258.1	277.834	87	100.596		258.1	249.461	87	107.011	258.1	245.464	87	84.7034	258.1	229.277	87	101.046	258.1	264.183	87	102.935	258.1	249.326	87	84.2933		258.1	229.275	87	87.4104	258.1	236.552	87	102.082
201.4	175.719	59.3	52.4397	201.4	173.19	59.3	43.4398	201.4	131.279	59.3	70.128	201.4	186.461	59.3	43.0543	201.4	188.706	59.3	65.8795		201.4	176.196	59.3	67.2645	201.4	179.157	59.3	51.8828	201.4	165.428	59.3	63.9341	201.4	182.924	59.3	67.4805	201.4	193.222	59.3	45.7769		201.4	163.817	59.3	56.3887	201.4	170.74	59.3	67.2365
95.2	109.554	66.1	33.4218	95.2	105.341	66.1	28.2986	95.2	95.204	66.1	65.8128	95.2	124.124	66.1	33.8274	95.2	109.964	66.1	54.6683		95.2	106.678	66.1	49.5979	95.2	119.838	66.1	46.2946	95.2	114.431	66.1	52.8906	95.2	110.459	66.1	49.5066	95.2	144.402	66.1	32.8129		95.2	104.142	66.1	45.7575	95.2	114.365	66.1	64.6366
57.2	67.582	76.2	56.5132	57.2	58.7042	76.2	58.7344	57.2	72.3951	76.2	103.081	57.2	75.3104	76.2	70.2033	57.2	66.5358	76.2	87.3048		57.2	58.0719	76.2	70.9033	57.2	76.1621	76.2	85.6645	57.2	78.328	76.2	81.8672	57.2	57.9584	76.2	66.7979	57.2	105.737	76.2	60.7728		57.2	62.6764	76.2	84.0301	57.2	71.2623	76.2	102.66
59.1	57.7908	119.7	135.727	59.1	46.5857	119.7	146.624	59.1	65.2993	119.7	179.912	59.1	60.922	119.7	164.439	59.1	61.4957	119.7	168.447		59.1	47.89	119.7	140.289	59.1	69.7101	119.7	173.071	59.1	69.7024	119.7	158.504	59.1	44.3501	119.7	125.415	59.1	91.7223	119.7	137.898		59.1	45.0849	119.7	171.356	59.1	61.0124	119.7	187.072
109.6	96.7797	210	250.661	109.6	87.4644	210	255.069	109.6	98.5236	210	254.202	109.6	95.0606	210	278.409	109.6	99.4763	210	262.04		109.6	88.7444	210	241.448	109.6	117.681	210	275.701	109.6	103	210	258.19	109.6	89.3624	210	216.885	109.6	123.582	210	239.698		109.6	79.6989	210	261.814	109.6	89.2338	210	279.741
152.3	182.184	312.1	340.092	152.3	184.555	312.1	334.756	152.3	178.79	312.1	300.127	152.3	185.01	312.1	346.954	152.3	189.766	312.1	337.114		152.3	184.182	312.1	327.019	152.3	217.003	312.1	351.048	152.3	183.936	312.1	340.467	152.3	191.105	312.1	304.804	152.3	208.623	312.1	323.67		152.3	184.125	312.1	319.052	152.3	184.2	312.1	321.584
338.8	297.608	306.6	374.113	338.8	296.187	306.6	372.413	338.8	256.403	306.6	312.586	338.8	294.223	306.6	366.987	338.8	298.778	306.6	370.916		338.8	295.471	306.6	368.526	338.8	325.002	306.6	372.703	338.8	284.693	306.6	375.517	338.8	302.361	306.6	348.76	338.8	310.388	306.6	358.395		338.8	308.61	306.6	326.861	338.8	310.761	306.6	321.573
314.3	361.3	338.6	326.356	314.3	366.412	338.6	339.219	314.3	302.101	338.6	294.882	314.3	368.927	338.6	325.112	314.3	367.78	338.6	339.345		314.3	369.194	338.6	333.722	314.3	396.065	338.6	338.272	314.3	364.148	338.6	354.03	314.3	368.116	338.6	317.504	314.3	386.492	338.6	335.272		314.3	392.467	338.6	293.653	314.3	383.129	338.6	284.894
441.5	383.241	196.1	238.819	441.5	391.078	196.1	259.209	441.5	313.46	196.1	247.466	441.5	396.109	196.1	244.778	441.5	393.567	196.1	261.549		441.5	400.063	196.1	259.191	441.5	412.279	196.1	272.398	441.5	394.416	196.1	293.459	441.5	398.612	196.1	243.996	441.5	409.281	196.1	278.115		441.5	412.851	196.1	232.809	441.5	404.297	196.1	231.06
329.5	363.636	168.7	169.593	329.5	359.876	168.7	182.419	329.5	289.87	168.7	185.752	329.5	369.239	168.7	174.355	329.5	370.583	168.7	193.079		329.5	375.349	168.7	191.943	329.5	375.573	168.7	201.505	329.5	367.189	168.7	223.312	329.5	377.036	168.7	184.098	329.5	379.317	168.7	212.452		329.5	381.469	168.7	172.424	329.5	369.589	168.7	175.887
284.9	318.523	93.2	122.773	284.9	302.678	93.2	126.512	284.9	235.732	93.2	133.109	284.9	312.72	93.2	120.328	284.9	320.82	93.2	144.33		284.9	312.126	93.2	143.369	284.9	306.068	93.2	141.928	284.9	297.893	93.2	160.348	284.9	320.485	93.2	139.276	284.9	318.562	93.2	151.83		284.9	307.42	93.2	120.201	284.9	299.831	93.2	130.963
270.9	245.247	88	80.6221	270.9	232.406	88	79.1967	270.9	173.071	88	95.8481	270.9	242.539	88	77.7844	270.9	249.716	88	100.537		270.9	237.811	88	100.636	270.9	230.651	88	92.5103	270.9	221.709	88	109.906	270.9	245.71	88	98.8799	270.9	250.288	88	102.469		270.9	225.178	88	78.6071	270.9	227.99	88	89.7881
172.1	169.835	58.4	47.1689	172.1	159	58.4	46.1237	172.1	124.828	58.4	72.1759	172.1	172.312	58.4	48.5662	172.1	172.192	58.4	65.2583		172.1	168.051	58.4	64.2207	172.1	164.429	58.4	60.0332	172.1	157.53	58.4	74.6243	172.1	174.019	58.4	63.2552	172.1	188.774	58.4	66.8513		172.1	156.402	58.4	46.24	172.1	167.352	58.4	59.3463
150.9	106.846	54.7	33.4957	150.9	94.3271	54.7	32.1037	150.9	91.5553	54.7	67.5664	150.9	109.062	54.7	38.4213	150.9	102.071	54.7	54.3194		150.9	108.207	54.7	48.0804	150.9	107.193	54.7	53.5814	150.9	107.671	54.7	61.0611	150.9	112.843	54.7	49.2414	150.9	139.738	54.7	55.8532		150.9	102.658	54.7	39.5193	150.9	111.157	54.7	56.5214
78.2	68.1077	82.7	64.3276	78.2	57.8036	82.7	68.8196	78.2	70.7977	82.7	105.93	78.2	68.6094	82.7	78.4836	78.2	70.1502	82.7	88.6787		78.2	70.491	82.7	74.758	78.2	77.9805	82.7	96.9947	78.2	80.1738	82.7	91.3303	78.2	76.9597	82.7	75.6085	78.2	106.401	82.7	87.1539		78.2	68.8046	82.7	72.2762	78.2	74.0876	82.7	98.7456
98.2	63.3216	199.2	150.937	98.2	55.4131	199.2	158.895	98.2	67.5928	199.2	187.081	98.2	66.9054	199.2	170.338	98.2	69.2518	199.2	174.531		98.2	70.2716	199.2	156.251	98.2	76.8073	199.2	191.352	98.2	80.3112	199.2	173.027	98.2	71.8113	199.2	153.838	98.2	99.9208	199.2	167.748		98.2	62.7433	199.2	164.54	98.2	71.6572	199.2	185.554
107.6	106.647	244.3	261.854	107.6	101.659	244.3	267.325	107.6	103.076	244.3	263.606	107.6	111.322	244.3	288.869	107.6	112.085	244.3	271.297		107.6	113.871	244.3	261.974	107.6	127.181	244.3	297.197	107.6	121.995	244.3	275.979	107.6	118.488	244.3	256.945	107.6	132.859	244.3	272.001		107.6	105.521	244.3	268.595	107.6	112.663	244.3	275.488
221.7	193.343	319	360.854	221.7	197.547	319	348.795	221.7	174.636	319	305.798	221.7	206.876	319	364.041	221.7	201.535	319	357.226		221.7	203.88	319	351.928	221.7	219.138	319	372.15	221.7	199.093	319	357.141	221.7	215.676	319	350.631	221.7	209.907	319	351.244		221.7	193.263	319	334.248	221.7	198.063	319	335.981
315.5	302.17	299.5	373.176	315.5	304.922	299.5	370.712	315.5	248.649	299.5	314.913	315.5	313.003	299.5	369.583	315.5	305.308	299.5	378.935		315.5	305.821	299.5	376.493	315.5	321.816	299.5	382.573	315.5	289.873	299.5	382.713	315.5	314.479	299.5	376.811	315.5	305.922	299.5	368.538		315.5	303.237	299.5	341.024	315.5	304.224	299.5	329.147
369.7	370.204	233.3	329.881	369.7	373.077	233.3	329.377	369.7	292.86	233.3	289.221	369.7	373.811	233.3	327.533	369.7	372.153	233.3	334.55		369.7	368.85	233.3	340.555	369.7	388.075	233.3	334.856	369.7	358.476	233.3	349.86	369.7	372.577	233.3	333.633	369.7	375.302	233.3	334.428		369.7	378.844	233.3	302.946	369.7	375.73	233.3	295.151
369.8	380.175	168.7	248.795	369.8	385.9	168.7	253.257	369.8	305.892	168.7	233.136	369.8	384.072	168.7	252.813	369.8	390.628	168.7	262.618		369.8	382.361	168.7	268.753	369.8	400.711	168.7	262.837	369.8	383.695	168.7	280.216	369.8	382.517	168.7	256.805	369.8	395.17	168.7	267.456		369.8	398.584	168.7	236.747	369.8	381.648	168.7	239.298
314	367.248	133.1	182.291	314	361.793	133.1	183.098	314	287.289	133.1	171.01	314	359.796	133.1	188.957	314	376.985	133.1	194.841		314	361.674	133.1	207.546	314	368.799	133.1	192.311	314	359.942	133.1	207.916	314	363.068	133.1	195.13	314	373.688	133.1	200.215		314	366.731	133.1	174.172	314	348.099	133.1	187.128
382.9	322.074	132	131.031	382.9	308.762	132	124.632	382.9	236.487	132	121.49	382.9	301.849	132	128.695	382.9	333.706	132	137.016		382.9	307.418	132	153.577	382.9	306.324	132	130.602	382.9	298.31	132	144.979	382.9	310.165	132	147.472	382.9	320.68	132	140.945		382.9	293.624	132	117.299	382.9	276.318	132	130.73
240.1	244.831	66.7	84.3211	240.1	243.703	66.7	69.5254	240.1	177.509	66.7	87.1028	240.1	230.638	66.7	81.1158	240.1	257.98	66.7	89.5774		240.1	237.965	66.7	104.436	240.1	238.387	66.7	84.4837	240.1	227.621	66.7	96.7068	240.1	237.68	66.7	102.707	240.1	258.675	66.7	93.8886		240.1	215.643	66.7	73.8606	240.1	207.987	66.7	81.2993
158.5	167.935	54.8	56.3305	158.5	166.253	54.8	43.8365	158.5	129.013	54.8	65.6267	158.5	160.839	54.8	58.2665	158.5	175.259	54.8	62.711		158.5	169.889	54.8	69.3785	158.5	172.844	54.8	56.4816	158.5	163.759	54.8	68.6712	158.5	168.637	54.8	69.2357	158.5	203.165	54.8	66.6379		158.5	152.223	54.8	50.9467	158.5	151.458	54.8	67.3842
102.1	103.789			102.1	100.893			102.1	95.9065			102.1	105.818			102.1	108.991				102.1	110.526			102.1	118.171			102.1	114.576			102.1	110.93			102.1	155.741				102.1	95.1519			102.1	98.6555
77.9	61.9108			77.9	58.0248			77.9	74.4132			77.9	67.7841			77.9	72.2275				77.9	72.4391			77.9	82.1685			77.9	82.7579			77.9	71.1473			77.9	121.246				77.9	53.9622			77.9	60.1347
52.9	56.7495			52.9	57.8085			52.9	72.4767			52.9	60.5683			52.9	70.5652				52.9	63.8454			52.9	82.1955			52.9	81.5657			52.9	64.1478			52.9	111.695				52.9	46.5146			52.9	58.192
79.5	105.401			79.5	106.344			79.5	109.788			79.5	107.547			79.5	118.659				79.5	112.492			79.5	133.101			79.5	121.699			79.5	117.291			79.5	144.812				79.5	96.6755			79.5	106.148
219.7	202.339			219.7	206.469			219.7	183.764			219.7	210.606			219.7	212.363				219.7	209.034			219.7	227.608			219.7	198.125			219.7	220.123			219.7	223.88				219.7	194.868			219.7	209.704
331.3	314.492			331.3	310.143			331.3	257.927			331.3	313.029			331.3	312.52				331.3	306.711			331.3	328.351			331.3	288.655			331.3	318.041			331.3	318.465				331.3	308.352			331.3	327.782
412.5	369.606			412.5	370.457			412.5	301.804			412.5	372.049			412.5	367.746				412.5	368.269			412.5	388.404			412.5	360.712			412.5	371.819			412.5	386.847				412.5	383.023			412.5	385.579
323.6	385.536			323.6	392.072			323.6	314.723			323.6	394.721			323.6	390.08				323.6	393.594			323.6	405.998			323.6	392.13			323.6	393.217			323.6	407.933				323.6	413.413			323.6	411.857
472.9	374.299			472.9	370.614			472.9	295.03			472.9	377.325			472.9	383.312				472.9	385.654			472.9	375.75			472.9	368.285			472.9	388.439			472.9	382.887				472.9	384.972			472.9	386.56
344	315.048			344	309.481			344	244.027			344	313.456			344	336.707				344	322.006			344	314.041			344	305.324			344	332.173			344	322.239				344	309.222			344	300.86
199.9	232.578			199.9	231.679			199.9	183.952			199.9	234.835			199.9	255.01				199.9	240.838			199.9	240.288			199.9	230.247			199.9	249.466			199.9	256.511				199.9	225.08			199.9	218.862
164.6	162.645			164.6	156.062			164.6	132.118			164.6	169.645			164.6	181.729				164.6	170.125			164.6	171.467			164.6	164.548			164.6	177.234			164.6	198.459				164.6	157.042			164.6	158.07
97.1	104.502			97.1	97.4653			97.1	96.7869			97.1	115.709			97.1	115.524				97.1	110.481			97.1	112.471			97.1	111.854			97.1	114.486			97.1	148.809				97.1	99.6783			97.1	104.832
86.5	64.8386			86.5	52.2045			86.5	72.4126			86.5	69.2032			86.5	67.6765				86.5	67.4585			86.5	71.873			86.5	75.3279			86.5	65.436			86.5	111.003				86.5	62.4306			86.5	64.3716
76.5	56.5224			76.5	45.4682			76.5	65.9695			76.5	55.6997			76.5	66.1595				76.5	58.9177			76.5	70.1483			76.5	70.7496			76.5	64.0425			76.5	96.5363				76.5	52.8657			76.5	56.4508
108.7	100.669			108.7	90.5347			108.7	97.5699			108.7	105.069			108.7	108.497				108.7	114.062			108.7	120.448			108.7	110.517			108.7	120.708			108.7	132.55				108.7	95.9451			108.7	94.7096
251.5	197.082			251.5	194.964			251.5	175.422			251.5	201.712			251.5	206.277				251.5	216.785			251.5	221.338			251.5	195.823			251.5	227.432			251.5	213.288				251.5	195.677			251.5	191.494
297.9	307.238			297.9	302.132			297.9	252.575			297.9	309.226			297.9	307.035				297.9	316.029			297.9	324.668			297.9	294.02			297.9	323.36			297.9	311.255				297.9	308.797			297.9	305.936
423.2	378.162			423.2	379.843			423.2	299.356			423.2	378.555			423.2	385.172				423.2	378.049			423.2	399.021			423.2	372.829			423.2	383.689			423.2	387.328				423.2	388.44			423.2	380.268
399.3	400.333			399.3	413.53			399.3	310.119			399.3	404.145			399.3	415.93				399.3	398.682			399.3	417.719			399.3	401.406			399.3	402.237			399.3	411.887				399.3	411.615			399.3	411.459
385.4	368.051			385.4	376.086			385.4	288.815			385.4	375.031			385.4	387.074				385.4	362.533			385.4	378.794			385.4	370.647			385.4	368.191			385.4	380.289				385.4	381.213			385.4	377.352
325.8	299.575			325.8	298.713			325.8	238.377			325.8	302.643			325.8	319.133				325.8	294.529			325.8	310.305			325.8	303.801			325.8	291.439			325.8	317.708				325.8	305.825			325.8	296.502
152.1	219.847			152.1	219.371			152.1	177.954			152.1	222.759			152.1	237.387				152.1	219.947			152.1	236.205			152.1	229.482			152.1	213.013			152.1	249.548				152.1	220.509			152.1	214.893
141.5	153.249			141.5	148.359			141.5	129.508			141.5	154.388			141.5	164.934				141.5	154.636			141.5	168.174			141.5	163.845			141.5	149.151			141.5	186.786				141.5	149.715			141.5	148.487
90	97.5768			90	84.8365			90	94.2877			90	97.8415			90	98.6518				90	98.118			90	110.554			90	112.954			90	97.1326			90	133.924				90	87.2286			90	90.1631
55.5	59.1301			55.5	43.446			55.5	71.1854			55.5	58.2952			55.5	62.2512				55.5	60.056			55.5	71.2307			55.5	80.0964			55.5	58.7008			55.5	98.2206				55.5	48.8435			55.5	55.4501
68.9	58.1419			68.9	40.5501			68.9	65.6316			68.9	56.0741			68.9	59.742				68.9	53.3435			68.9	67.7902			68.9	74.1493			68.9	51.277			68.9	91.1336				68.9	39.807			68.9	55.1117
116.1	103.186			116.1	83.9176			116.1	98.7476			116.1	99.104			116.1	102.06				116.1	102.043			116.1	118.693			116.1	113.523			116.1	97.5811			116.1	129.749				116.1	83.5241			116.1	105.807
218.8	174.241			218.8	170.391			218.8	177.714			218.8	182.027			218.8	177.73				218.8	186.926			218.8	217.878			218.8	195.851			218.8	180.085			218.8	211.843				218.8	173.543			218.8	192.291
282.3	259.892			282.3	266.942			282.3	256.733			282.3	278.54			282.3	256.998				282.3	263.031			282.3	318.932			282.3	293.393			282.3	255.638			282.3	310.004				282.3	277.938			282.3	273.557
212.6	317.809			212.6	333.213			212.6	302.663			212.6	348.332			212.6	310.264				212.6	313.913			212.6	378.66			212.6	364.964			212.6	303.794			212.6	376.328				212.6	352.298			212.6	325.696
352.2	351.466			352.2	361.039			352.2	313.624			352.2	374.954			352.2	349.639				352.2	338.979			352.2	387.11			352.2	387.267			352.2	330.723			352.2	389.488				352.2	375.721			352.2	360.357
347.6	333.289			347.6	337.426			347.6	292.458			347.6	346.003			347.6	340.041				347.6	320.933			347.6	353.577			347.6	356.103			347.6	321.836			347.6	355.19				347.6	342.045			347.6	327.631
299.5	282.648			299.5	275.413			299.5	239.413			299.5	278.694			299.5	285.139				299.5	267.908			299.5	287.932			299.5	291.562			299.5	274.178			299.5	294.334				299.5	273.029			299.5	260.086
174.9	215.88			174.9	210.09			174.9	176.024			174.9	212.391			174.9	221.685				174.9	207.425			174.9	216.969			174.9	220.603			174.9	213.227			174.9	227.564				174.9	207.284			174.9	203.312
222.7	158.62			222.7	153.937			222.7	126.523			222.7	160.309			222.7	163.054				222.7	156.501			222.7	154.516			222.7	157.625			222.7	158.927			222.7	170.155				222.7	152.133			222.7	158.354
113	106.482			113	97.3333			113	92.3745			113	105.635			113	104.065				113	111.177			113	106.904			113	110.693			113	107.753			113	123.163				113	99.029			113	110.881
51.9	64.0027			51.9	56.6649			51.9	71.6882			51.9	60.0045			51.9	65.2216				51.9	68.3178			51.9	78.4187			51.9	83.4386			51.9	67.9645			51.9	89.2696				51.9	58.9885			51.9	68.6664
71.6	62.3879			71.6	54.4997			71.6	67.0146			71.6	57.8928			71.6	63.3014				71.6	55.97			71.6	71.7121			71.6	77.4245			71.6	57.9278			71.6	81.7899				71.6	48.4078			71.6	65.6498
116	110.846			116	100.206			116	98.5401			116	106.171			116	114.502				116	98.9045			116	117.768			116	110.164			116	102.07			116	114.353				116	95.2035			116	110.657
175.3	194.648			175.3	188.376			175.3	175.021			175.3	203.373			175.3	203.414				175.3	189.738			175.3	207.767			175.3	184.244			175.3	190.53			175.3	189.304				175.3	185.304			175.3	206.41
295	285.888			295	287.599			295	255.661			295	297.368			295	284.675				295	292.24			295	309.258			295	282.932			295	292.844			295	289.536				295	292.111			295	296.698
353.8	346.778			353.8	351.454			353.8	302.833			353.8	365.269			353.8	336.496				353.8	356.506			353.8	375.922			353.8	360.882			353.8	355.966			353.8	363.487				353.8	360.647			353.8	340.03
387.2	378.738			387.2	380.729			387.2	313.797			387.2	392.591			387.2	374.266				387.2	378.352			387.2	387.128			387.2	389.369			387.2	376.295			387.2	383.098				387.2	385.097			387.2	376.926
330.4	334.398			330.4	349.026			330.4	293.716			330.4	350.103			330.4	350.719				330.4	346.194			330.4	349.659			330.4	359.25			330.4	342.808			330.4	348.362				330.4	348.662			330.4	344.686
256.6	270.137			256.6	278.548			256.6	238.88			256.6	277.459			256.6	284.582				256.6	281.34			256.6	282.651			256.6	290.752			256.6	275.771			256.6	288.505				256.6	275.26			256.6	273.236
241.5	202.971			241.5	205.132			241.5	174.109			241.5	211.977			241.5	216.37				241.5	213.98			241.5	210.988			241.5	216.15			241.5	208.864			241.5	223.391				241.5	203.641			241.5	207.534
175.2	151.686			175.2	141.367			175.2	123.701			175.2	151.746			175.2	149.575				175.2	157.029			175.2	147.03			175.2	150.998			175.2	153.815			175.2	164.6				175.2	142.262			175.2	149.695
81.1	101.643			81.1	84.1493			81.1	88.8338			81.1	100.68			81.1	95.1058				81.1	108.643			81.1	97.2839			81.1	102.132			81.1	105.178			81.1	117.94				81.1	98.7998			81.1	100.364
57.3	63.4708			57.3	51.7875			57.3	67.9559			57.3	65.8471			57.3	62.0316				57.3	71.0322			57.3	69.4342			57.3	75.0244			57.3	69.29			57.3	87.3935				57.3	60.5539			57.3	68.2631
63.4	58.0332			63.4	45.8785			63.4	67.085			63.4	61.5769			63.4	59.3669				63.4	64.3772			63.4	67.9614			63.4	74.6397			63.4	64.1225			63.4	83.7432				63.4	52.9329			63.4	66.8018
143.8	101.408			143.8	91.2421			143.8	104.649			143.8	104.946			143.8	104.323				143.8	112.754			143.8	118.88			143.8	115.108			143.8	112.794			143.8	124.132				143.8	91.2487			143.8	108.284
222.8	202.702			222.8	193.076			222.8	184.774			222.8	204.462			222.8	200.73				222.8	218.156			222.8	220.707			222.8	199.641			222.8	214.375			222.8	213.228				222.8	198.049			222.8	213.022
352.3	304.843			352.3	302.688			352.3	261.582			352.3	311.083			352.3	295.416				352.3	332.936			352.3	326.131			352.3	299.934			352.3	322.893			352.3	315.508				352.3	313.22			352.3	313.641
395.1	389.161			395.1	374.942			395.1	306.429			395.1	385.337			395.1	368.678				395.1	397.532			395.1	391.645			395.1	376.177			395.1	387.051			395.1	384.504				395.1	387.864			395.1	389.215
390.6	404.539			390.6	398.1			390.6	316.721			390.6	402.358			390.6	400.543				390.6	409.093			390.6	400.555			390.6	402.744			390.6	398.762			390.6	398.294				390.6	404.076			390.6	398.353
387.8	357.474			387.8	356.101			387.8	293.777			387.8	360.417			387.8	361.546				387.8	361.461			387.8	357.335			387.8	370.511			387.8	351.426			387.8	358.11				387.8	365.311			387.8	364.459
269.3	272.017			269.3	269.813			269.3	238.309			269.3	276.512			269.3	272.984				269.3	276.792			269.3	283.519			269.3	295.531			269.3	260.964			269.3	286.059				269.3	288.056			269.3	291.004
236.5	201.996			236.5	196.598			236.5	173.788			236.5	204.322			236.5	199.745				236.5	208.036			236.5	207.008			236.5	217.242			236.5	193.87			236.5	215.17				236.5	210.532			236.5	216.532
161.8	148.861			161.8	136.432			161.8	123.418			161.8	144.421			161.8	144.985				161.8	155.951			161.8	142.53			161.8	150.722			161.8	145.38			161.8	153.872				161.8	146.259			161.8	150.916
93.8	97.9625			93.8	83.3163			93.8	89.5462			93.8	91.9602			93.8	94.0658				93.8	110.202			93.8	89.7998			93.8	97.7798			93.8	100.307			93.8	105.071				93.8	95.5389			93.8	99.8844
74.5	57.7164			74.5	47.2638			74.5	68.3363			74.5	59.7475			74.5	62.5588				74.5	71.5418			74.5	60.1532			74.5	64.0147			74.5	64.0341			74.5	71.3741				74.5	61.701			74.5	68.125
64.3	45.7115			64.3	39.9778			64.3	69.887			64.3	55.3564			64.3	60.5314				64.3	55.3482			64.3	62.6135			64.3	60.2226			64.3	53.2037			64.3	65.4194				64.3	58.6042			64.3	69.4002
78.9	82.9021			78.9	77.4642			78.9	115.2			78.9	95.7018			78.9	104.126				78.9	90.1346			78.9	115.663			78.9	105.189			78.9	86.2102			78.9	105.027				78.9	100.261			78.9	108.414
121.8	173.37			121.8	174.785			121.8	196.182			121.8	189.832			121.8	188.335				121.8	176.106			121.8	216.147			121.8	195.939			121.8	174.067			121.8	194.257				121.8	193.955			121.8	195.75
329.2	295.945			329.2	293.3			329.2	268.466			329.2	307.766			329.2	286.72				329.2	299.618			329.2	321.471			329.2	298.197			329.2	291.132			329.2	303.462				329.2	302.653			329.2	310.823
386.8	399.397			386.8	384.148			386.8	308.932			386.8	397.318			386.8	379.92				386.8	407.906			386.8	392.879			386.8	377.193			386.8	388.509			386.8	382.188				386.8	385.002			386.8	400.74
455.3	425.662			455.3	420.534			455.3	320.866			455.3	423.973			455.3	420.268				455.3	450.366			455.3	410.443			455.3	405.489			455.3	425.959			455.3	406.313				455.3	410.376			455.3	416.84
400.5	390.312			400.5	394.363			400.5	300.402			400.5	394.827			400.5	400.846				400.5	422.671			400.5	374.949			400.5	381.683			400.5	402.222			400.5	382.291				400.5	381.728			400.5	380.537
326.4	305.261			326.4	310.318			326.4	248.313			326.4	318.622			326.4	323.209				326.4	331.375			326.4	302.736			326.4	316.948			326.4	317.997			326.4	321.447				326.4	309.514			326.4	305.896
250.3	222.627			250.3	219.678			250.3	184.076			250.3	234.44			250.3	235.378				250.3	234.354			250.3	227.311			250.3	239.875			250.3	223.15			250.3	248.814				250.3	227.176			250.3	228.492
160.1	162.924			160.1	151.47			160.1	130.846			160.1	168.423			160.1	172.225				160.1	166.103			160.1	165.092			160.1	173.066			160.1	157.765			160.1	182.664				160.1	157.525			160.1	165.092
111.3	113.137			111.3	97.827			111.3	94.3641			111.3	114.431			111.3	122.017				111.3	110.775			111.3	112.261			111.3	120.358			111.3	106.962			111.3	129.707				111.3	104.453			111.3	113.021
59.5	69.7816			59.5	54.8071			59.5	70.8637			59.5	77.3962			59.5	77.1414				59.5	68.6291			59.5	72.9491			59.5	81.0598			59.5	66.3177			59.5	93.5416				59.5	65.1043			59.5	70.5171
49.3	57.8547			49.3	40.8956			49.3	62.7764			49.3	66.9807			49.3	60.3336				49.3	58.9725			49.3	60.8017			49.3	64.4046			49.3	56.2863			49.3	80.9583				49.3	55.6646			49.3	60.6998
96.8	102.692			96.8	75.5164			96.8	95.0931			96.8	100.675			96.8	104.072				96.8	113.785			96.8	102.162			96.8	93.8439			96.8	104.605			96.8	110.183				96.8	103.141			96.8	107.326
223.6	198.913			223.6	187.625			223.6	172.8			223.6	206.498			223.6	204.484				223.6	232.954			223.6	205.638			223.6	180.905			223.6	217.128			223.6	194.382				223.6	215.356			223.6	219.055
367.5	322.069			367.5	325.741			367.5	255.169			367.5	333.12			367.5	313.911				367.5	364.069			367.5	329.262			367.5	294.456			367.5	336.045			367.5	309.159				367.5	340.309			367.5	343.585
419	408.233			419	413.195			419	304.646			419	414.643			419	393.184				419	438.147			419	405.21			419	386.847			419	406.724			419	396.879				419	420.52			419	419.521
478.1	441.258			478.1	447.488			478.1	320.088			478.1	448.926			478.1	432.05				478.1	461.996			478.1	424.935			478.1	426.169			478.1	427.596			478.1	425.309				478.1	442.199			478.1	440.545
377	410.641			377	420.854			377	303.006			377	419.93			377	417.361				377	428.526			377	389.203			377	400.947			377	395.984			377	395.362				377	412.486			377	411.373
336.9	314.37			336.9	324.832			336.9	250.706			336.9	336.491			336.9	336.877				336.9	339.455			336.9	309.548			336.9	328.653			336.9	311.314			336.9	326.011				336.9	330.515			336.9	330.239
213.5	224.838			213.5	220.169			213.5	182.696			213.5	239.088			213.5	234.482				213.5	244.366			213.5	226.572			213.5	244.724			213.5	223.404			213.5	244.54				213.5	237.028			213.5	242.703
228.4	163.605			228.4	148.821			228.4	126.981			228.4	163.469			228.4	169.786				228.4	180.037			228.4	158.463			228.4	171.786			228.4	163.383			228.4	172.709				228.4	158.37			228.4	169.662
125	113.869			125	95.399			125	89.0686			125	102.173			125	115.217				125	131.912			125	104.261			125	112.203			125	113.499			125	113.257				125	94.7184			125	107.504
67.4	73.0852			67.4	50.2458			67.4	65.8283			67.4	60.2771			67.4	71.7386				67.4	88.6018			67.4	66.6595			67.4	67.9359			67.4	72.0267			67.4	69.9459				67.4	53.7588			67.4	63.4619
75.9	55.582			75.9	34.919			75.9	64.7771			75.9	55.7716			75.9	56.1304				75.9	64.3485			75.9	57.6362			75.9	50.9703			75.9	57.1368			75.9	54.7278				75.9	40.3233			75.9	55.7319
114.7	95.7083			114.7	69.9204			114.7	106.657			114.7	98.0285			114.7	101.635				114.7	100.107			114.7	102.79			114.7	89.5287			114.7	90.9746			114.7	88.5739				114.7	81.8472			114.7	93.7414
163.5	187.132			163.5	174.594			163.5	186.535			163.5	200.395			163.5	197.939				163.5	196.047			163.5	197.469			163.5	180.8			163.5	176.68			163.5	175.118				163.5	183.717			163.5	186.318
304.8	308.002			304.8	300.597			304.8	262.578			304.8	320.001			304.8	309.332				304.8	313.774			304.8	311.886			304.8	291.455			304.8	285.591			304.8	288.358				304.8	296.431			304.8	303.008
423.1	392.765			423.1	388.584			423.1	306.205			423.1	398.101			423.1	387.874				423.1	395.492			423.1	386.317			423.1	376.565			423.1	360.279			423.1	373.041				423.1	369.112			423.1	364.707
368.1	421.872			368.1	422.937			368.1	318.865			368.1	427.038			368.1	417.113				368.1	415.444			368.1	404.437			368.1	410.813			368.1	380.609			368.1	399.84				368.1	394.844			368.1	388.035
361.2	372.251			361.2	386.054			361.2	300.691			361.2	383.514			361.2	386.908				361.2	376.847			361.2	363.367			361.2	386.346			361.2	350.419			361.2	370.733				361.2	366.451			361.2	355.099
308.7	278.597			308.7	284.547			308.7	250.514			308.7	293.736			308.7	297.234				308.7	288.698			308.7	287.505			308.7	319.192			308.7	272.15			308.7	303.102				308.7	295.668			308.7	282.519
200.3	193.218			200.3	189.698			200.3	185.561			200.3	201.573			200.3	208.248				200.3	203.274			200.3	206.535			200.3	238.446			200.3	188.942			200.3	227.76				200.3	215.709			200.3	210.626
107.5	136.524			107.5	128.551			107.5	129.26			107.5	134.982			107.5	150.87				107.5	143.542			107.5	140.517			107.5	168.307			107.5	131.384			107.5	160.315				107.5	147.25			107.5	151.026
98.3	92.2764			98.3	74.3239			98.3	88.841			98.3	80.9866			98.3	100.824				98.3	99.0421			98.3	85.054			98.3	107.725			98.3	84.787			98.3	104.934				98.3	84.6194			98.3	95.1472
48	53.1956			48	33.5843			48	62.5151			48	37.8143			48	61.2096				48	62.5532			48	50.5567			48	63.1196			48	48.2925			48	63.4595				48	40.3508			48	53.4345
29.3	34.8534			29.3	21.2765			29.3	57.7752			29.3	29.6158			29.3	45.4153				29.3	44.8609			29.3	41.6306			29.3	43.8074			29.3	35.0387			29.3	45.8056				29.3	29.9136			29.3	45.8683
53.8	65.7191			53.8	54.2052			53.8	98.9881			53.8	71.623			53.8	79.8257				53.8	75.1137			53.8	78.8221			53.8	70.8109			53.8	68.2583			53.8	74.8308				53.8	76.7286			53.8	91.6369
206.6	158.61			206.6	152.151			206.6	186.73			206.6	168.766			206.6	175.89				206.6	169.678			206.6	179.182			206.6	156.736			206.6	154.251			206.6	161.736				206.6	171.006			206.6	191.164
256.8	266.423			256.8	276.768			256.8	267.975			256.8	287.182			256.8	277.504				256.8	287.813			256.8	296.203			256.8	273.703			256.8	260.858			256.8	277.827				256.8	284.248			256.8	287.719
379.8	366.868			379.8	376.735			379.8	314.875			379.8	384.016			379.8	368.187				379.8	401.216			379.8	381.414			379.8	372.154			379.8	362.8			379.8	372.154				379.8	363.492			379.8	354.639
447.6	436.188			447.6	426.29			447.6	328.375			447.6	440.142			447.6	432.521				447.6	463.366			447.6	409.262			447.6	416.942			447.6	424.178			447.6	408.603				447.6	399.079			447.6	403.816
448.4	429.315			448.4	415.814			448.4	311.519			448.4	429.092			448.4	431.171				448.4	450.468			448.4	372.12			448.4	395.541			448.4	418.747			448.4	387.5				448.4	379.625			448.4	397.078
355.9	336.009			355.9	318.96			355.9	255.957			355.9	337.644			355.9	334.859				355.9	343.586			355.9	294.595			355.9	323.015			355.9	326.381			355.9	319.201				355.9	308.472			355.9	316.973
198	234.832			198	215.409			198	187.664			198	243.787			198	230.576				198	238.767			198	215.064			198	240.122			198	223.711			198	243.223				198	227.09			198	238.393
172.2	169.336			172.2	149.194			172.2	129.976			172.2	172.528			172.2	170.169				172.2	168.481			172.2	151.621			172.2	170.564			172.2	157.841			172.2	175.18				172.2	156.698			172.2	171.161
111.2	117.438			111.2	99.9036			111.2	90.7293			111.2	114.209			111.2	119.097				111.2	118.161			111.2	101.275			111.2	112.352			111.2	104.235			111.2	117.141				111.2	95.7032			111.2	104.858
77.1	74.7446			77.1	55.3816			77.1	63.2737			77.1	68.5941			77.1	71.6803				77.1	72.0296			77.1	60.2868			77.1	65.6487			77.1	60.0297			77.1	72.5557				77.1	56.4652			77.1	57.112
66.7	61.9029			66.7	38.9266			66.7	58.9884			66.7	60.6336			66.7	55.9998				66.7	58.5042			66.7	52.1654			66.7	46.4718			66.7	47.1009			66.7	55.4756				66.7	53.1178			66.7	60.2607
95.9	95.7696			95.9	65.6825			95.9	95.5274			95.9	100.052			95.9	92.9036				95.9	99.9736			95.9	90.4264			95.9	72.8397			95.9	86.3532			95.9	82.726				95.9	95.9545			95.9	109.513
202.9	174.431			202.9	155.717			202.9	179.113			202.9	186.977			202.9	177.183				202.9	197.321			202.9	184.403			202.9	157.379			202.9	177.49			202.9	165.899				202.9	187.82			202.9	203.098
311.2	279.563			311.2	278.103			311.2	259.107			311.2	298.861			311.2	274.523				311.2	315.995			311.2	301.251			311.2	272.714			311.2	291.872			311.2	280.311				311.2	297.683			311.2	301.226
369.8	370.826			369.8	375.728			369.8	304.75			369.8	392.441			369.8	362.816				369.8	406.593			369.8	385.067			369.8	365.829			369.8	378.932			369.8	369.998				369.8	376.493			369.8	367.942
446.5	419.496			446.5	420.386			446.5	316.947			446.5	436.748			446.5	416.532				446.5	446.318			446.5	405.879			446.5	402.153			446.5	418.159			446.5	399.023				446.5	405.932			446.5	410.102
405.5	386.913			405.5	387.936			405.5	296.85			405.5	400.345			405.5	393.798				405.5	408.607			405.5	361.896			405.5	375.57			405.5	385.064			405.5	367.113				405.5	378.357			405.5	382.825
285.8	294.953			285.8	292.787			285.8	244.005			285.8	309.313			285.8	302.687				285.8	312.633			285.8	284.661			285.8	306.635			285.8	295.88			285.8	300.959				285.8	304.611			285.8	305.062
207.5	207.77			207.5	199.345			207.5	179.333			207.5	221.208			207.5	216.057				207.5	221.231			207.5	208.103			207.5	228.846			207.5	207.799			207.5	228.353				207.5	223.764			207.5	224.771
206	148.222			206	133.936			206	125.906			206	151.283			206	157.087				206	157.512			206	145.902			206	161.755			206	143.053			206	164.712				206	149.115			206	155.037
70.8	99.3775			70.8	78.9558			70.8	89.0278			70.8	93.4372			70.8	108.299				70.8	108.213			70.8	96.2365			70.8	107.507			70.8	90.9788			70.8	111.518				70.8	94.2725			70.8	93.4609
50.9	62.425			50.9	42.1503			50.9	66.2687			50.9	56.7639			50.9	68.5218				50.9	67.9219			50.9	64.0946			50.9	69.0824			50.9	52.2347			50.9	74.6648				50.9	55.4984			50.9	57.1092
69.8	52.8788			69.8	33.2852			69.8	65.3095			69.8	52.3166			69.8	58.602				69.8	54.7885			69.8	59.2382			69.8	56.9434			69.8	44.6408			69.8	64.9365				69.8	50.0435			69.8	57.8685
85.9	89.7364			85.9	70.8743			85.9	107.661			85.9	90.5995			85.9	98.4831				85.9	94.2416			85.9	108.036			85.9	95.5877			85.9	83.2491			85.9	101.147				85.9	89.259			85.9	100.973
211.7	175.787			211.7	170.184			211.7	188.946			211.7	181.165			211.7	188.099				211.7	189.465			211.7	204.628			211.7	184.966			211.7	173.892			211.7	186.045				211.7	181.27			211.7	190.32
275.2	283.922			275.2	291.487			275.2	266.642			275.2	299.381			275.2	285.791				275.2	306.413			275.2	317.414			275.2	292.11			275.2	284.947			275.2	294.547				275.2	289.54			275.2	291.528
379.4	377.789			379.4	378.771			379.4	308.233			379.4	386.388			379.4	372.155				379.4	399.885			379.4	389.419			379.4	373.571			379.4	371.547			379.4	370.496				379.4	366.264			379.4	362.573
425.8	415.273			425.8	414.069			425.8	319.087			425.8	411.035			425.8	408.947				425.8	433.435			425.8	401.271			425.8	400.924			425.8	401.542			425.8	386.295				425.8	398.431			425.8	390.005
435.3	385.847			435.3	378.998			435.3	298.563			435.3	379.216			435.3	379.593				435.3	399.635			435.3	356.583			435.3	369.794			435.3	374.961			435.3	352.662				435.3	377.955			435.3	366.463
338.3	296.42			338.3	284.721			338.3	246.8			338.3	301.421			338.3	298.98				338.3	317.239			338.3	283.571			338.3	302.389			338.3	296.839			338.3	286.571				338.3	314.137			338.3	304.305
176.3	210.518			176.3	196.526			176.3	182.158			176.3	215.589			176.3	212.227				176.3	230.458			176.3	208.339			176.3	225.033			176.3	213.172			176.3	215.939				176.3	234.179			176.3	230.549
153.2	153.78			153.2	138.913			153.2	129.466			153.2	152.319			153.2	157.602				153.2	167.603			153.2	145.133			153.2	156.839			153.2	154.325			153.2	154.027				153.2	161.67			153.2	166.013
126.6	106.048			126.6	85.8804			126.6	91.8317			126.6	99.2137			126.6	112.978				126.6	118.845			126.6	97.002			126.6	103.568			126.6	104.108			126.6	102.767				126.6	101.86			126.6	108.909
88.4	62.391			88.4	45.4097			88.4	67.9859			88.4	57.6739			88.4	69.4787				88.4	73.0406			88.4	61.2829			88.4	66.5696			88.4	60.879			88.4	64.6842				88.4	56.2316			88.4	66.0385
[truncated: 32 more columns]

## Sheet: The hyperparememeter of LSTM
Input combination	T，Tmax，Tmin，P，WS			GWO-LSTM
MAE	MAPE	NMSE	RMSE	NSCE	PCC	MAE	MAPE	NMSE	RMSE	NSCE	PCC	Hyperparemeter	learning_rate	numHiddenUnits1	numHiddenUnits2	maxEpochs	miniBatchSize
22.1711	0.124247	0.0286163	28.7714	0.947158	0.973406	32.9659	0.26166	0.390124	46.7168	0.810375	0.973406		0.0026	6	15	96	24
24.269	0.145521	0.0276187	31.6668	0.935987	0.973202	34.1081	0.269952	0.397452	46.2498	0.814147	0.973202		0.0024	58	42	51	21
26.1851	0.161984	0.0319806	33.8672	0.926782	0.968596	36.9128	0.301999	0.434305	47.834	0.801197	0.968596		0.0016	37	31	48	39
20.9425	0.111167	0.024872	27.8543	0.950473	0.977453	37.2029	0.27348	0.296884	48.7882	0.793186	0.977453		0.0066	87	57	48	33
26.0979	0.145754	0.0287604	34.2318	0.925197	0.969123	37.4054	0.286173	0.405949	50.0178	0.78263	0.969123		0.0068	52	32	37	16
	T，Tmax，Tmin，WS
22.6627	0.119877	0.0297424	30.1333	0.942037	0.970876	37.146	0.289444	0.398263	48.9864	0.791503	0.970876		0.0023	24	29	60	21
24.6394	0.130634	0.0403197	32.5722	0.932274	0.966229	37.644	0.295547	0.463441	50.7032	0.776632	0.966229		0.0033	27	36	32	49
30.0884	0.19202	0.0370122	39.2327	0.901745	0.969288	33.4918	0.279715	0.497764	48.2845	0.797434	0.969288		0.0084	10	51	39	44
23.9805	0.134399	0.0250419	31.7368	0.935704	0.97265	37.5265	0.297571	0.446294	51.8998	0.765965	0.97265		0.0062	21	35	50	28
23.7409	0.133883	0.0322169	31.1951	0.93788	0.968642	39.0763	0.314855	0.417168	50.4998	0.77842	0.968642		0.0073	38	59	31	42
	T，Tmax，Tmin，P
26.9167	0.163996	0.0321801	34.4595	0.924199	0.967663	32.3375	0.25324	0.307333	41.6262	0.849449	0.967663		0.0047	23	58	57	49
21.8326	0.11349	0.029061	29.2289	0.945464	0.974193	30.0469	0.247299	0.286487	40.5111	0.857407	0.974193		0.0066	50	22	79	52
25.6715	0.156179	0.030139	32.7262	0.931633	0.971569	31.1237	0.230291	0.214366	40.4185	0.858058	0.971569		0.0066	52	89	68	16
24.7683	0.147122	0.0302057	32.0885	0.934271	0.96916	31.1158	0.244801	0.307343	41.457	0.85067	0.96916		0.0038	26	39	81	37
33.5109	0.254594	0.0529552	42.4858	0.884775	0.959086	33.8147	0.253648	0.270619	43.6217	0.834669	0.959086		0.0084	82	42	25	45
	T，Tmax，Tmin
19.7955	0.110641	0.0331207	27.2726	0.95252	0.976021	26.8119	0.216943	0.193343	35.6029	0.889866	0.976021		0.0089	68	96	64	21
26.9047	0.159924	0.031949	34.6537	0.923342	0.967088	27.8117	0.214779	0.255862	37.4683	0.878023	0.967088		0.0076	38	55	38	46
22.5627	0.118841	0.0312534	30.4517	0.940805	0.975988	30.393	0.236627	0.205995	38.9888	0.867922	0.975988		0.007	62	64	67	47
28.162	0.152479	0.0284819	37.3361	0.911015	0.970201	26.6186	0.199556	0.242604	38.2772	0.872699	0.970201		0.0048	47	93	57	20
22.1368	0.121295	0.0303466	29.6758	0.943784	0.973812	28.2858	0.227654	0.282855	38.451	0.871541	0.973812		0.0056	83	69	67	56
Input combination	T，Tmax，Tmin，P，WS			WOA-LSTM
MAE	MAPE	NMSE	RMSE	NSCE	PCC	MAE	MAPE	NMSE	RMSE	NSCE	PCC	Hyperparemeter	learning_rate	numHiddenUnits1	numHiddenUnits2	maxEpochs	miniBatchSize
20.9282	0.122299	0.021774	27.8453	0.950505	0.976779	38.6189	0.302933	0.377284	50.5746	0.777764	0.976779		0.0034	42	21	73	26
24.4388	0.177961	0.0344558	31.4113	0.937016	0.972509	39.5519	0.293714	0.352916	53.4156	0.752095	0.972509		0.0072	44	98	42	38
42.9775	0.221559	0.0605846	57.9521	0.785614	0.950205	31.6885	0.282841	0.451608	45.5165	0.819994	0.950205		0.009	96	59	11	34
21.6411	0.123441	0.0262103	28.9822	0.946381	0.973046	38.4802	0.284358	0.418213	52.9259	0.756619	0.973046		0.0034	26	12	57	23
21.6891	0.117202	0.0270646	28.4134	0.948465	0.974284	39.8467	0.296431	0.272183	51.9223	0.765762	0.974284		0.0093	54	93	39	21
	T，Tmax，Tmin，WS
20.3124	0.114967	0.024378	26.5849	0.954884	0.977203	48.1561	0.352957	0.452295	62.7575	0.657798	0.977203		0.0042	48	56	50	39
25.4938	0.13525	0.0482234	34.0188	0.926125	0.963116	41.2595	0.31115	0.454946	54.7199	0.73984	0.963116		0.0059	70	89	24	33
27.0823	0.145477	0.0535117	34.6686	0.923276	0.961637	43.8318	0.339135	0.447646	54.9348	0.737792	0.961637		0.0081	93	91	14	42
20.5334	0.119285	0.0222027	26.8904	0.953841	0.977771	39.5032	0.308727	0.474272	54.3307	0.743527	0.977771		0.0036	78	38	51	32
27.358	0.148747	0.0722475	35.0087	0.921763	0.963462	42.1755	0.33666	0.497323	53.9054	0.747527	0.963462		0.0024	68	85	26	23
	T，Tmax，Tmin，P
24.2347	0.151703	0.0314937	31.7282	0.935739	0.969302	32.6767	0.248435	0.32812	42.8843	0.840211	0.969302		0.0025	60	57	65	31
21.9415	0.120849	0.0262254	29.1344	0.945816	0.973367	31.7378	0.244421	0.297003	42.5867	0.842421	0.973367		0.0047	37	71	71	50
22.4495	0.126313	0.0254309	29.311	0.945157	0.97445	30.45	0.228732	0.263712	41.0156	0.853834	0.97445		0.0075	57	25	74	28
24.8711	0.130691	0.0296399	32.5403	0.932407	0.971753	34.095	0.259267	0.248953	43.4765	0.835768	0.971753		0.0066	31	60	53	38
18.118	0.113398	0.018447	23.2162	0.965594	0.983221	35.3111	0.251843	0.211078	44.7699	0.82585	0.983221		0.0073	46	96	92	46
	T，Tmax，Tmin
25.8309	0.132256	0.0381644	35.1781	0.921004	0.968939	37.6729	0.258565	0.272258	50.2042	0.781007	0.968939		0.0075	28	74	58	32
19.3261	0.114578	0.0256145	25.9023	0.957171	0.979744	27.6811	0.209856	0.221987	38.0419	0.87426	0.979744		0.006	81	92	76	23
15.6906	0.0909629	0.0186284	20.3164	0.973652	0.987511	34.0269	0.250665	0.19409	43.387	0.836443	0.987511		0.0054	99	83	99	36
26.5339	0.155243	0.0306272	34.5266	0.923903	0.967435	28.1134	0.213036	0.244102	37.6859	0.876602	0.967435		0.0045	63	76	46	29
20.5903	0.124055	0.0252339	27.8713	0.950412	0.975908	32.4965	0.243511	0.284217	42.9851	0.839459	0.975908		0.0075	93	59	74	19

## Sheet: The hyper-paremeters of SVM
Input combination	T，Tmax，Tmin，P，WS			WOA-SVM
MAE	MAPE	NMSE	RMSE	NSCE	PCC	MAE	MAPE	NMSE	RMSE	NSCE	PCC		Hyperparemeter	C	G
26.1271	0.161182	0.0490758	30.5611	0.940926	0.970179	43.6446	0.30722	0.166126	55.4155	0.733183	0.970179			98.9373	0.00190298
24.4104	0.132652	0.0498969	31.1582	0.938595	0.969435	45.6949	0.340162	0.196821	55.5904	0.731496	0.969435			23.4647	0.00197244
26.0421	0.160176	0.0486621	30.4936	0.941186	0.970313	43.7387	0.307237	0.165339	55.5092	0.732281	0.970313			86.5974	0.00213264
24.4168	0.132818	0.049688	31.1604	0.938586	0.969407	45.662	0.339722	0.19632	55.5648	0.731744	0.969407			24.7865	0.00186439
26.2966	0.167352	0.0501741	30.6146	0.940719	0.970017	43.801	0.308108	0.169312	55.8351	0.729127	0.970017			109.476	0.00210993
Input combination	T，Tmax，Tmin，P，WS			GWO-SVM
MAE	MAPE	NMSE	RMSE	NSCE	PCC	MAE	MAPE	NMSE	RMSE	NSCE	PCC			C	G
26.2312	0.163258	0.0497146	30.6547	0.940563	0.969977	43.5	0.307302	0.167202	55.2462	0.734811	0.969977			139.948	0.00137344
26.1518	0.161481	0.049214	30.5893	0.940817	0.970123	43.6328	0.307557	0.166558	55.3822	0.733504	0.970123			108.192	0.00173143
24.4312	0.1335	0.0494721	31.0718	0.938935	0.969558	45.7029	0.339033	0.194747	55.68	0.730631	0.969558			25.073	0.00199607
26.7721	0.179315	0.0537521	30.9791	0.939299	0.969232	43.2735	0.307555	0.174648	55.3906	0.733423	0.969232			521.893	0.00101142
26.3388	0.168051	0.05055	30.721	0.940306	0.969799	43.3516	0.307137	0.168746	55.1783	0.735463	0.969799			214.756	0.00101499
Input combination	T，Tmax，Tmin，WS			WOA-SVM										C	G
26.7768	0.150071	0.0876965	30.5965	0.940789	0.975492	48.6348	0.381061	0.239051	56.5928	0.721726	0.975492			59.4106	0.121439
26.7768	0.150071	0.0876965	30.5965	0.940789	0.975492	48.6348	0.381061	0.239051	56.5928	0.721726	0.975492			155.136	0.121443
26.666	0.149257	0.0863487	30.5123	0.941114	0.975491	48.5373	0.378568	0.235502	56.6076	0.721581	0.975491			603.943	0.11623
27.2337	0.15337	0.0932386	31.0193	0.939141	0.975308	49.2313	0.392723	0.25598	56.7819	0.719863	0.975308			1.33095	0.144541
25.8576	0.134958	0.0503037	33.581	0.928674	0.964585	46.1128	0.344729	0.202596	55.0294	0.736888	0.964585			2.50351	0.00610022
Input combination	T，Tmax，Tmin，WS			GWO-SVM										C	G
26.7214	0.149612	0.0870281	30.5642	0.940914	0.97546	48.5803	0.379584	0.23704	56.6123	0.721534	0.97546			820.38	0.117025
26.7765	0.150069	0.0876923	30.5964	0.940789	0.975492	48.6346	0.381054	0.239042	56.593	0.721724	0.975492			604.494	0.121423
25.1332	0.155836	0.0472576	29.5052	0.944937	0.972296	44.4063	0.303388	0.152655	56.591	0.721744	0.972296			700.488	0.0135225
26.7768	0.150071	0.0876965	30.5965	0.940789	0.975492	48.6348	0.381061	0.239051	56.5928	0.721726	0.975492			13.6958	0.121437
26.7767	0.15007	0.0876944	30.5965	0.940789	0.975492	48.6347	0.381057	0.239047	56.5929	0.721725	0.975492			159.095	0.12143
Input combination	T，Tmax，Tmin，P			WOA-SVM										C	G
25.3543	0.140584	0.0620646	31.3023	0.938026	0.96975	42.0928	0.314567	0.171159	51.4923	0.769625	0.96975			7.65317	0.0133898
25.5263	0.159207	0.0532302	30.1132	0.942645	0.971181	39.8785	0.271981	0.143114	51.8654	0.766274	0.971181			217.58	0.0144557
25.7221	0.162365	0.0533157	30.2664	0.94206	0.970838	39.7902	0.269651	0.141022	51.8617	0.766308	0.970838			145.347	0.0125074
25.464	0.15875	0.0529462	30.0641	0.942832	0.971272	39.8745	0.271962	0.142839	51.8684	0.766247	0.971272			176.666	0.0150769
25.3414	0.156038	0.0536021	29.9115	0.943411	0.971668	40.084	0.276481	0.145711	51.8701	0.766232	0.971668			696.63	0.0177827
Input combination	T，Tmax，Tmin，P			GWO-SVM										C	G
25.7005	0.162015	0.053295	30.2523	0.942114	0.970868	39.7924	0.269795	0.141043	51.8523	0.766392	0.970868			238.452	0.0126821
25.5648	0.159916	0.0530981	30.139	0.942546	0.971116	39.8354	0.271128	0.142245	51.8409	0.766496	0.971116			893.502	0.0139158
25.7221	0.162365	0.0533157	30.2664	0.94206	0.970838	39.7902	0.269651	0.141022	51.8617	0.766308	0.970838			339.441	0.0125067
25.5931	0.160658	0.0530142	30.1613	0.942461	0.971055	39.823	0.270572	0.14162	51.8579	0.766342	0.971055			162.009	0.0136943
25.5787	0.160556	0.0529086	30.1479	0.942513	0.971079	39.8211	0.270497	0.141519	51.8579	0.766342	0.971079			420.531	0.0136825
Input combination	T，Tmax，Tmin			WOA-SVM										C	G
26.4353	0.146511	0.0766589	30.3344	0.941799	0.973283	44.9848	0.366094	0.238337	53.0451	0.755521	0.973283			3.96742	0.136256
25.8033	0.141947	0.0576788	29.8816	0.943524	0.972181	43.4982	0.322296	0.180114	52.9078	0.756786	0.972181			35.0767	0.0615126
25.7284	0.141772	0.0486224	32.175	0.934522	0.966821	41.5396	0.283798	0.13361	51.2819	0.771504	0.966821			65.1943	0.00188006
25.8187	0.141935	0.0582365	29.8896	0.943493	0.972204	43.5299	0.32312	0.180988	52.9146	0.756723	0.972204			160.043	0.0620074
25.8245	0.14192	0.0585467	29.8904	0.94349	0.972223	43.5491	0.323707	0.181617	52.9118	0.756749	0.972223			191.945	0.0624024
Input combination	T，Tmax，Tmin			GWO-SVM										C	G
25.9078	0.141933	0.061011	29.9613	0.943222	0.972253	43.6817	0.32802	0.186541	52.9059	0.756803	0.972253			95.9032	0.0658483
25.8133	0.141864	0.0582827	29.8829	0.943519	0.972216	43.5196	0.323245	0.181097	52.8989	0.756867	0.972216			434.078	0.0625284
25.8834	0.141897	0.0605452	29.9392	0.943306	0.972261	43.6536	0.327034	0.185369	52.9043	0.756818	0.972261			95.9846	0.0649152
25.8288	0.141926	0.0587438	29.8912	0.943487	0.972225	43.5537	0.324006	0.181934	52.9018	0.756841	0.972225			234.428	0.0630189
25.8631	0.141954	0.0596179	29.9258	0.943357	0.972217	43.6075	0.325616	0.183854	52.91	0.756765	0.972217			363.431	0.064076

## Sheet: Data set for Fig5
Kendall-τ-WOASVM			Kendall-τ-GWOSVM			Kendall-τ-GWOLSTM			Kendall-τ-WOALSTM
32.8	58.9063		32.8	59.3469		32.8	51.187		32.8	54.2217
97	134.542		97	133.274		97	108.505		97	106.305
150.6	182.557		150.6	183.612		150.6	151.872		150.6	145.972
342.1	275.955		342.1	276.555		342.1	340.068		342.1	352.281
367.9	333.581		367.9	333.89		367.9	359.634		367.9	357.999
413.2	442.581		413.2	441.428		413.2	418.256		413.2	416.458
424.8	404.004		424.8	404.524		424.8	414.612		424.8	427.871
349.6	303.389		349.6	303.976		349.6	350.379		349.6	354.392
143.2	242.093		143.2	241.831		143.2	142.204		143.2	145.497
151.6	150.309		151.6	150.814		151.6	147.298		151.6	147.833
76.6	114.814		76.6	115.277		76.6	94.3749		76.6	93.6463
47	61.2101		47	62.097		47	54.9147		47	52.6897
51	57.8876		51	58.4741		51	46.7781		51	34.7186
71.5	94.8561		71.5	95.7309		71.5	92.4283		71.5	69.9864
186.3	188.04		186.3	188.527		186.3	174.697		186.3	157.298
316.4	253.433		316.4	255.236		316.4	314.335		316.4	265.755
344.3	338.883		344.3	338.705		344.3	347.864		344.3	347.245
412.2	418.35		412.2	418.2		412.2	417.557		412.2	378.723
314.2	386.582		314.2	386.681		314.2	342.752		314.2	349.318
338.5	311.475		338.5	311.667		338.5	348.142		338.5	282.047
220.3	186.994		220.3	188.067		220.3	218.239		220.3	211.162
197.8	168.747		197.8	168.164		197.8	184.278		197.8	149.661
94.2	118.388		94.2	118.721		94.2	94.7299		94.2	97.6399
48.7	76.9327		48.7	77.5412		48.7	53.8261		48.7	57.7032
59.6	50.1959		59.6	50.3545		59.6	58.3683		59.6	43.7589
77.3	76.5998		77.3	76.9073		77.3	75.6139		77.3	88.3893
223	197.066		223	197.094		223	214.457		223	182.096
264	303.224		264	304.183		264	265.138		264	290.48
311.3	345.144		311.3	345.251		311.3	314.445		311.3	355.916
318.6	391.333		318.6	391.678		318.6	328.258		318.6	371.207
258.2	424.703		258.2	423.766		258.2	249.805		258.2	335.549
264.4	312.147		264.4	311.909		264.4	274.349		264.4	268.168
153.6	219.604		153.6	218.406		153.6	145.348		153.6	198.477
146.1	165.912		146.1	165.554		146.1	151.884		146.1	139.609
88.7	73.511		88.7	75.2274		88.7	96.0979		88.7	93.8706
58.2	65.4047		58.2	66.5807		58.2	61.2225		58.2	57.9945
76.1	48.3319		76.1	48.536		76.1	62.7546		76.1	45.1433
52.2	91.9225		52.2	91.9153		52.2	56.4015		52.2	77.8406
162	196.261		162	195.693		162	169.295		162	150.639
181.1	323.031		181.1	323.856		181.1	161.102		181.1	244.258
316.1	363.56		316.1	363.57		316.1	313.56		316.1	304.026
278.1	362.611		278.1	362.765		278.1	280.218		278.1	320.992
292.5	324.085		292.5	325.001		292.5	282.977		292.5	292.529
213	259.543		213	260.178		213	234.616		213	241.08
138.4	194.707		138.4	193.501		138.4	147.818		138.4	181.871
135.6	143.6		135.6	143.926		135.6	134.914		135.6	128.097
61.6	80.2507		61.6	81.5588		61.6	68.8405		61.6	87.532
57.9	59.4		57.9	60.8954		57.9	62.7827		57.9	51.4785
54.8	51.2434		54.8	52.5344		54.8	56.9253		54.8	44.142
87.3	97.6681		87.3	98.3667		87.3	83.9351		87.3	73.028
158	166.381		158	167.452		158	156.856		158	152.316
218.1	255.654		218.1	255.69		218.1	215.404		218.1	243.451
278.3	348.899		278.3	349.307		278.3	280.054		278.3	306.802
291.5	376.403		291.5	376.116		291.5	303.244		291.5	320.294
311.6	344.848		311.6	345.03		311.6	261.112		311.6	288.361
277	256.145		277	256.514		277	218.991		277	237.504
163.9	226.552		163.9	226.143		163.9	186.189		163.9	184.846
138.3	145.648		138.3	145.764		138.3	145.364		138.3	135.586
45.6	133.57		45.6	133.177		45.6	103.629		45.6	91.546
48.5	75.8779		48.5	76.0187		48.5	66.4755		48.5	55.3075
39.3	42.9369		39.3	43.5099		39.3	55.3512		39.3	43.2449
77.7	113.747		77.7	113.627		77.7	84.1968		77.7	71.4892
136.9	195.621		136.9	195.687		136.9	160.57		136.9	151.946
216.6	290.921		216.6	291.694		216.6	257.947		216.6	249.925
279.3	320.744		279.3	320.8		279.3	317.778		279.3	317.128
305.2	385.049		305.2	385.533		305.2	322.359		305.2	337.571
296.4	357.615		296.4	357.713		296.4	277.94		296.4	306.233
227.1	300.594		227.1	300.553		227.1	222.753		227.1	248.214
166.1	198.037		166.1	197.885		166.1	180.227		166.1	187.722
112.8	123.034		112.8	124.565		112.8	143.919		112.8	135.103
87	92.9532		87	93.8109		87	102.808		87	89.0754
59.3	76.7767		59.3	77.5674		59.3	63.905		59.3	51.8317
66.1	71.1074		66.1	71.4133		66.1	51.1215		66.1	38.4341
76.2	109.295		76.2	109.354		76.2	80.7007		76.2	68.928
119.7	166.747		119.7	167.32		119.7	149.704		119.7	142.996
210	303.271		210	303.729		210	236.021		210	231.773
312.1	317.528		312.1	318.061		312.1	293.438		312.1	295.314
306.6	395.065		306.6	394.452		306.6	302.293		306.6	316.176
338.6	335.297		338.6	335.222		338.6	265.738		338.6	288.815
196.1	310.453		196.1	310.644		196.1	218.818		196.1	237.429
168.7	194.154		168.7	193.751		168.7	173.114		168.7	179.687
93.2	151.156		93.2	151.571		93.2	133.809		93.2	129.001
88	77.7391		88	78.7453		88	94.0419		88	84.5201
58.4	52.5916		58.4	54.2198		58.4	65.4253		58.4	51.1734
54.7	81.0305		54.7	81.2082		54.7	53.9438		54.7	37.9926
82.7	117.439		82.7	116.759		82.7	81.0854		82.7	68.8444
199.2	183.992		199.2	184.765		199.2	157.752		199.2	153.791
244.3	268.767		244.3	268.897		244.3	253.022		244.3	253.059
319	370.048		319	370.366		319	317.436		319	324.431
299.5	359.589		299.5	359.801		299.5	319.336		299.5	340.626
233.3	363.444		233.3	363.652		233.3	283.169		233.3	307.85
168.7	279.012		168.7	279.323		168.7	224.089		168.7	245.017
133.1	189.989		133.1	190.484		133.1	178.569		133.1	183.008
132	116.334		132	116.57		132	135.848		132	128.307
66.7	107.255		66.7	108.008		66.7	89.5578		66.7	80.6315
54.8	47.2912		54.8	48.337		54.8	60.3731		54.8	48.6963

## Sheet: Data for Fig 6
MAE	Kendall-τ-WOA-SVM	Kendall-τ-GWO-SVM	Kendall-τ-GWO-LSTM	Kendall-τ-WOA-LSTM
C1	44.5082	43.8922	35.719	37.6372
C2	48.2302	47.7781	36.9769	42.9852
C3	40.344	39.8124	31.6877	32.8541
C4	43.4203	43.6032	27.9842	31.9982
MAPE
C1	0.3205	0.3137	0.2787	0.292
C2	0.3756	0.3653	0.2954	0.3297
C3	0.281	0.2703	0.2458	0.2465
C4	0.3238	0.3256	0.2191	0.2351
NMSE
C1	0.1788	0.1744	0.3849	0.3744
C2	0.2345	0.2214	0.4446	0.4653
C3	0.1488	0.1415	0.2772	0.2698
C4	0.1829	0.1838	0.2361	0.2433
RMSE
C1	55.583	55.3755	47.9213	50.871
C2	56.3209	56.5964	50.0747	56.1297
C3	51.7916	51.8541	41.5269	42.9466
C4	52.6122	52.9042	37.7576	42.4608
NSCE
C1	0.7316	0.7336	0.8003	0.7745
C2	0.7244	0.7217	0.7819	0.7253
C3	0.7664	0.7669	0.8501	0.8396
C4	0.7566	0.7568	0.876	0.8416
